# Supplementary material for: Meta‐Analysis of Integrated Proteomic and Transcriptomic Data Discerns Structure–Activity Relationship of Carbon Materials with Different Morphologies
Source: Adv Sci (Weinh). 2023 Dec 20;11(9):2306268. doi: 10.1002/advs.202306268 (PMC10916575; doi:10.1002/advs.202306268)
Supplement: Supplementary file 2 — Supplemental Table 1 [file ADVS-11-2306268-s006.xlsx]

## Sheet: Tabelle1
dataSetId	id	platform	nanomaterial	concentration	incTime	rigid	in.vitro.or.in.vivo	organism	cell.type	Diameter.[nm]	Length.[nm]
EMTAB6396_A549	EMTAB6396_A549	transcriptome	CB	10ug/ml	2d		in vitro	human	epithelial A549	14	14
EMTAB6396_Beas2B	EMTAB6396_Beas2B	transcriptome	CB	10ug/ml	2d		in vitro	human	epithelial Beas2B	14	14
EMTAB6396_THP1	EMTAB6396_THP1	transcriptome	CB	10ug/ml	2d		in vitro	human	macrophage THP1	14	14
EMTAB6396_A549	EMTAB6396_A549	transcriptome	FULL	10ug/ml	2d		in vitro	human	epithelial A549	100	100
EMTAB6396_Beas2B	EMTAB6396_Beas2B	transcriptome	FULL	10ug/ml	2d		in vitro	human	epithelial Beas2B	100	100
EMTAB6396_THP1	EMTAB6396_THP1	transcriptome	FULL	10ug/ml	2d		in vitro	human	macrophage THP1	100	100
GSE92899	GSE92899	transcriptome	fullerene	100 ug/ml	1d		in vitro	human	macrophage THP1	100	100
GSE92899	GSE92899	transcriptome	fullerene	100 ug/ml	6h		in vitro	human	macrophage THP1	100	100
GSE92900	GSE92900	transcriptome	fullerene	10ug	1d		in vivo	mouse C57Bl/6	lung tissue	100	100
PXD018900	PXD018900	proteome	NM403		180d	tangled	in vivo	rat	BALF	12	400
PXD018900	PXD018900	proteome	NM403		180d	tangled	in vivo	rat	BALF	12	400
PXD018900	PXD018900	proteome	NM403		3d	tangled	in vivo	rat	BALF	12	400
PXD018900	PXD018900	proteome	NM403		3d	tangled	in vivo	rat	BALF	12	400
PXD018900	PXD018900	proteome	NM403		30d	tangled	in vivo	rat	BALF	12	400
PXD018900	PXD018900	proteome	NM403		30d	tangled	in vivo	rat	BALF	12	400
PXD018900	PXD018900	proteome	NM403		90d	tangled	in vivo	rat	BALF	12	400
PXD018900	PXD018900	proteome	NM403		90d	tangled	in vivo	rat	BALF	12	400
GSE55286	GSE55286	transcriptome	NRCWE26	162ug	1d	tangled	in vivo	mouse C57Bl/6	lungs	11	847
GSE55286	GSE55286	transcriptome	NRCWE26	162ug	28d	tangled	in vivo	mouse C57Bl/6	lungs	11	847
GSE55286	GSE55286	transcriptome	NRCWE26	162ug	3d	tangled	in vivo	mouse C57Bl/6	lungs	11	847
GSE55286	GSE55286	transcriptome	NRCWE26	18ug	1d	tangled	in vivo	mouse C57Bl/6	lungs	11	847
GSE55286	GSE55286	transcriptome	NRCWE26	18ug	28d	tangled	in vivo	mouse C57Bl/6	lungs	11	847
GSE55286	GSE55286	transcriptome	NRCWE26	18ug	3d	tangled	in vivo	mouse C57Bl/6	lungs	11	847
GSE55286	GSE55286	transcriptome	NRCWE26	54ug	1d	tangled	in vivo	mouse C57Bl/6	lungs	11	847
GSE55286	GSE55286	transcriptome	NRCWE26	54ug	28d	tangled	in vivo	mouse C57Bl/6	lungs	11	847
GSE55286	GSE55286	transcriptome	NRCWE26	54ug	3d	tangled	in vivo	mouse C57Bl/6	lungs	11	847
PXD005970	PXD005970	proteome	NM400	142ug	90d	tangled	in vitro	human	epithelial 3-KT (HBEC-3KT)	11	847
PXD005970	PXD005970	proteome	NM400	286ug	90d	tangled	in vitro	human	epithelial 3-KT (HBEC-3KT)	11	847
EMTAB6396_A549	EMTAB6396_A549	transcriptome	BAY	10ug/ml	2d	tangled	in vitro	human	epithelial A549	15	1000
EMTAB6396_Beas2B	EMTAB6396_Beas2B	transcriptome	BAY	10ug/ml	2d	tangled	in vitro	human	epithelial Beas2B	15	1000
EMTAB6396_THP1	EMTAB6396_THP1	transcriptome	BAY	10ug/ml	2d	tangled	in vitro	human	macrophage THP1	15	1000
GSE92899	GSE92899	transcriptome	Baytube	100 ug/ml	1d	tangled	in vitro	human	macrophage THP1	15	1000
GSE92899	GSE92899	transcriptome	Baytube	100 ug/ml	6h	tangled	in vitro	human	macrophage THP1	15	1000
GSE92900	GSE92900	transcriptome	Baytube	10ug	1d	tangled	in vivo	mouse C57Bl/6	lung tissue	15	1000
PXD009628	PXD009628	proteome	MNT1	100 ug/ml	1d	multiwalled CNT	in vitro	mouse	macrophage mouse J774A.1	25	1000
PXD009628	PXD009628	proteome	MNT1	100 ug/ml	1d	multiwalled CNT	in vitro	mouse	macrophage mouse J774A.1	25	1000
PXD009628	PXD009628	proteome	SNT1	100 ug/ml	1d	singlewalled CNT	in vitro	mouse	macrophage mouse J774A.1	2	1000
PXD009628	PXD009628	proteome	SNT1	100 ug/ml	1d	singlewalled CNT	in vitro	mouse	macrophage mouse J774A.1	2	1000
PXD009635	PXD009635	proteome	MNT1	100 ug/ml	1d	multiwalled CNT	in vitro	mouse	macrophage mouse J774A.1	25	1000
PXD009635	PXD009635	proteome	MNT1	100 ug/ml	1d	multiwalled CNT	in vitro	mouse	macrophage mouse J774A.1	25	1000
PXD009635	PXD009635	proteome	SNT1	100 ug/ml	1d	singlewalled CNT	in vitro	mouse	macrophage mouse J774A.1	2	1000
PXD009635	PXD009635	proteome	SNT1	100 ug/ml	1d	singlewalled CNT	in vitro	mouse	macrophage mouse J774A.1	2	1000
EMTAB6396_A549	EMTAB6396_A549	transcriptome	SES_MW	10ug/ml	2d	tangled	in vitro	human	epithelial A549	20	1500
EMTAB6396_A549	EMTAB6396_A549	transcriptome	SES_SW	10ug/ml	2d	tangled	in vitro	human	epithelial A549	2	1500
EMTAB6396_Beas2B	EMTAB6396_Beas2B	transcriptome	SES_MW	10ug/ml	2d	tangled	in vitro	human	epithelial Beas2B	20	1500
EMTAB6396_Beas2B	EMTAB6396_Beas2B	transcriptome	SES_SW	10ug/ml	2d	tangled	in vitro	human	epithelial Beas2B	2	1500
EMTAB6396_THP1	EMTAB6396_THP1	transcriptome	SES_MW	10ug/ml	2d	tangled	in vitro	human	macrophage THP1	20	1500
EMTAB6396_THP1	EMTAB6396_THP1	transcriptome	SES_SW	10ug/ml	2d	tangled	in vitro	human	macrophage THP1	2	1500
GSE92899	GSE92899	transcriptome	SES	100 ug/ml	1d	rigid	in vitro	human	macrophage THP1	20	1500
GSE92899	GSE92899	transcriptome	SES	100 ug/ml	6h	rigid	in vitro	human	macrophage THP1	20	1500
GSE92900	GSE92900	transcriptome	SES	10ug	1d	tangled	in vivo	mouse C57Bl/6	lung tissue	20	1500
PXD009628	PXD009628	proteome	MNT2	100 ug/ml	1d	multiwalled CNT	in vitro	mouse	macrophage mouse J774A.1	25	3000
PXD009628	PXD009628	proteome	MNT2	100 ug/ml	1d	multiwalled CNT	in vitro	mouse	macrophage mouse J774A.1	25	3000
PXD009628	PXD009628	proteome	SNT2	100 ug/ml	1d	singlewalled CNT	in vitro	mouse	macrophage mouse J774A.1	2	3000
PXD009628	PXD009628	proteome	SNT2	100 ug/ml	1d	singlewalled CNT	in vitro	mouse	macrophage mouse J774A.1	2	3000
PXD009635	PXD009635	proteome	MNT2	100 ug/ml	1d	multiwalled CNT	in vitro	mouse	macrophage mouse J774A.1	25	3000
PXD009635	PXD009635	proteome	MNT2	100 ug/ml	1d	multiwalled CNT	in vitro	mouse	macrophage mouse J774A.1	25	3000
PXD009635	PXD009635	proteome	SNT2	100 ug/ml	1d	singlewalled CNT	in vitro	mouse	macrophage mouse J774A.1	2	3000
PXD009635	PXD009635	proteome	SNT2	100 ug/ml	1d	singlewalled CNT	in vitro	mouse	macrophage mouse J774A.1	2	3000
GSE29042	GSE29042	transcriptome	Mitsui-7	10ug	1d	rigid	in vivo	mouse	lungs	49	3860
GSE29042	GSE29042	transcriptome	Mitsui-7	10ug	28d	rigid	in vivo	mouse	lungs	49	3860
GSE29042	GSE29042	transcriptome	Mitsui-7	10ug	56d	rigid	in vivo	mouse	lungs	49	3860
GSE29042	GSE29042	transcriptome	Mitsui-7	10ug	7d	rigid	in vivo	mouse	lungs	49	3860
GSE29042	GSE29042	transcriptome	Mitsui-7	20ug	1d	rigid	in vivo	mouse	lungs	49	3860
GSE29042	GSE29042	transcriptome	Mitsui-7	20ug	28d	rigid	in vivo	mouse	lungs	49	3860
GSE29042	GSE29042	transcriptome	Mitsui-7	20ug	56d	rigid	in vivo	mouse	lungs	49	3860
GSE29042	GSE29042	transcriptome	Mitsui-7	20ug	7d	rigid	in vivo	mouse	lungs	49	3860
GSE29042	GSE29042	transcriptome	Mitsui-7	40ug	1d	rigid	in vivo	mouse	lungs	49	3860
GSE29042	GSE29042	transcriptome	Mitsui-7	40ug	28d	rigid	in vivo	mouse	lungs	49	3860
GSE29042	GSE29042	transcriptome	Mitsui-7	40ug	56d	rigid	in vivo	mouse	lungs	49	3860
GSE29042	GSE29042	transcriptome	Mitsui-7	40ug	7d	rigid	in vivo	mouse	lungs	49	3860
GSE29042	GSE29042	transcriptome	Mitsui-7	80ug	1d	rigid	in vivo	mouse	lungs	49	3860
GSE29042	GSE29042	transcriptome	Mitsui-7	80ug	28d	rigid	in vivo	mouse	lungs	49	3860
GSE29042	GSE29042	transcriptome	Mitsui-7	80ug	56d	rigid	in vivo	mouse	lungs	49	3860
GSE29042	GSE29042	transcriptome	Mitsui-7	80ug	7d	rigid	in vivo	mouse	lungs	49	3860
GSE46998	GSE46998	transcriptome	Mitsui-7	162ug	1d	rigid	in vitro	mouse C57Bl/6	lung epithelial cells	49	3860
GSE46998	GSE46998	transcriptome	Mitsui-7	18ug	1d	rigid	in vitro	mouse C57Bl/6	lung epithelial cells	49	3860
GSE46998	GSE46998	transcriptome	Mitsui-7	54ug	1d	rigid	in vitro	mouse C57Bl/6	lung epithelial cells	49	3860
PXD029842	PXD029842	proteome	NM401	150mg	180d	rigid	in vivo	rat	BALF	67	4000
PXD029842	PXD029842	proteome	NM401	150mg	3d	rigid	in vivo	rat	BALF	67	4000
PXD029842	PXD029842	proteome	NM401	50mg	3d	rigid	in vivo	rat	BALF	67	4000
PXD029842	PXD029842	proteome	NM401	150mg	30d	rigid	in vivo	rat	BALF	67	4000
PXD029842	PXD029842	proteome	NM401	50mg	30d	rigid	in vivo	rat	BALF	67	4000
PXD029842	PXD029842	proteome	NM401	150mg	90d	rigid	in vivo	rat	BALF	67	4000
PXD029842	PXD029842	proteome	NM401	50mg	90d	rigid	in vivo	rat	BALF	67	4000
GSE55286	GSE55286	transcriptome	NM401	162ug	1d	rigid	in vivo	mouse C57Bl/6	lungs	67	4048
GSE55286	GSE55286	transcriptome	NM401	162ug	28d	rigid	in vivo	mouse C57Bl/6	lungs	67	4048
GSE55286	GSE55286	transcriptome	NM401	162ug	3d	rigid	in vivo	mouse C57Bl/6	lungs	67	4048
GSE55286	GSE55286	transcriptome	NM401	18ug	1d	rigid	in vivo	mouse C57Bl/6	lungs	67	4048
GSE55286	GSE55286	transcriptome	NM401	18ug	28d	rigid	in vivo	mouse C57Bl/6	lungs	67	4048
GSE55286	GSE55286	transcriptome	NM401	18ug	3d	rigid	in vivo	mouse C57Bl/6	lungs	67	4048
GSE55286	GSE55286	transcriptome	NM401	54ug	1d	rigid	in vivo	mouse C57Bl/6	lungs	67	4048
GSE55286	GSE55286	transcriptome	NM401	54ug	28d	rigid	in vivo	mouse C57Bl/6	lungs	67	4048
GSE55286	GSE55286	transcriptome	NM401	54ug	3d	rigid	in vivo	mouse C57Bl/6	lungs	67	4048
EMTAB6396_A549	EMTAB6396_A549	transcriptome	GNF	10ug/ml	2d	rigid	in vitro	human	epithelial A549	140	10000
EMTAB6396_Beas2B	EMTAB6396_Beas2B	transcriptome	GNF	10ug/ml	2d	rigid	in vitro	human	epithelial Beas2B	140	10000
EMTAB6396_THP1	EMTAB6396_THP1	transcriptome	GNF	10ug/ml	2d	rigid	in vitro	human	macrophage THP1	140	10000
GSE92899	GSE92899	transcriptome	Graphite	100 ug/ml	1d	rigid	in vitro	human	macrophage THP1	140	10000
GSE92899	GSE92899	transcriptome	Graphite	100 ug/ml	6h	rigid	in vitro	human	macrophage THP1	140	10000
GSE92900	GSE92900	transcriptome	Graphite	10ug	1d	rigid	in vivo	mouse C57Bl/6	lung tissue	140	10000
GSE92899	GSE92899	transcriptome	rCNT	100 ug/ml	1d	rigid	in vitro	human	macrophage THP1	50	13000
GSE92899	GSE92899	transcriptome	rCNT	100 ug/ml	6h	rigid	in vitro	human	macrophage THP1	50	13000
GSE92900	GSE92900	transcriptome	rCNT	10ug	1d	rigid	in vivo	mouse C57Bl/6	lung tissue	50	13000
PXD009628	PXD009628	proteome	SNH	100 ug/ml	1d	nanohorns CT	in vitro	mouse	macrophage mouse J774A.1	15	15000
PXD009628	PXD009628	proteome	SNH	100 ug/ml	1d	nanohorns CT	in vitro	mouse	macrophage mouse J774A.1	15	15000
PXD009635	PXD009635	proteome	SNH	100 ug/ml	1d	nanohorns CT	in vitro	mouse	macrophage mouse J774A.1	15	15000
PXD009635	PXD009635	proteome	SNH	100 ug/ml	1d	nanohorns CT	in vitro	mouse	macrophage mouse J774A.1	15	15000
GSE42068	GSE42068	transcriptome	Cheaptubes	100ug/ml	1h	tangled	in vitro	human	macrophage THP1	25	20000
GSE42068	GSE42068	transcriptome	Cheaptubes	100ug/ml	1d	tangled	in vitro	human	macrophage THP1	25	20000
GSE42068	GSE42068	transcriptome	Cheaptubes	10ug/ml	1h	tangled	in vitro	human	macrophage THP1	25	20000
GSE42068	GSE42068	transcriptome	Cheaptubes	10ug/ml	1d	tangled	in vitro	human	macrophage THP1	25	20000
EMTAB6396_A549	EMTAB6396_A549	transcriptome	Cheaptubes	10ug/ml	2d	tangled	in vitro	human	epithelial A549	12	30000
EMTAB6396_A549	EMTAB6396_A549	transcriptome	Mitsui-7	10ug/ml	2d	rigid	in vitro	human	epithelial A549	50	30000
EMTAB6396_Beas2B	EMTAB6396_Beas2B	transcriptome	Cheaptubes	10ug/ml	2d	tangled	in vitro	human	epithelial Beas2B	12	30000
EMTAB6396_Beas2B	EMTAB6396_Beas2B	transcriptome	Mitsui-7	10ug/ml	2d	rigid	in vitro	human	epithelial Beas2B	50	30000
EMTAB6396_THP1	EMTAB6396_THP1	transcriptome	Cheaptubes	10ug/ml	2d	tangled	in vitro	human	macrophage THP1	12	30000
EMTAB6396_THP1	EMTAB6396_THP1	transcriptome	Mitsui-7	10ug/ml	2d	rigid	in vitro	human	macrophage THP1	50	30000
GSE92899	GSE92899	transcriptome	tCNT	100 ug/ml	1d	tangled	in vitro	human	macrophage THP1	12	30000
GSE92899	GSE92899	transcriptome	tCNT	100 ug/ml	6h	tangled	in vitro	human	macrophage THP1	12	30000
GSE92900	GSE92900	transcriptome	tCNT	10ug	1d	tangled	in vivo	mouse C57Bl/6	lung tissue	12	30000
EMTAB6396_A549	EMTAB6396_A549	transcriptome	SIG_SW	10ug/ml	2d	tangled	in vitro	human	epithelial A549	1	50000
EMTAB6396_Beas2B	EMTAB6396_Beas2B	transcriptome	SIG_SW	10ug/ml	2d	tangled	in vitro	human	epithelial Beas2B	1	50000
EMTAB6396_THP1	EMTAB6396_THP1	transcriptome	SIG_SW	10ug/ml	2d	tangled	in vitro	human	macrophage THP1	1	50000
EMTAB6396_A549	EMTAB6396_A549	transcriptome	SIG_MW	10ug/ml	2d	tangled	in vitro	human	epithelial A549	15	100000
EMTAB6396_Beas2B	EMTAB6396_Beas2B	transcriptome	SIG_MW	10ug/ml	2d	tangled	in vitro	human	epithelial Beas2B	15	100000
EMTAB6396_THP1	EMTAB6396_THP1	transcriptome	SIG_MW	10ug/ml	2d	tangled	in vitro	human	macrophage THP1	15	100000
