# Supplementary material for: Meta‐Analysis of Integrated Proteomic and Transcriptomic Data Discerns Structure–Activity Relationship of Carbon Materials with Different Morphologies
Source: Adv Sci (Weinh). 2023 Dec 20;11(9):2306268. doi: 10.1002/advs.202306268 (PMC10916575; doi:10.1002/advs.202306268)
Supplement: Supplementary file 3 — Supplemental Table 2 [file ADVS-11-2306268-s003.xlsx]

## Sheet: Tabelle1
conditions	Lung Inflammation	ALLOGRAFT_REJECTION	ANDROGEN_RESPONSE	ANGIOGENESIS	APICAL_JUNCTION	CHOLESTEROL_HOMEOSTASIS	COAGULATION	COMPLEMENT	DNA_REPAIR	E2F_TARGETS	EPITHELIAL_MESENCHYMAL_TRANSITION	G2M_CHECKPOINT	GLYCOLYSIS	HYPOXIA	IL2_STAT5_SIGNALING	IL6_JAK_STAT3_SIGNALING	INFLAMMATORY_RESPONSE	INTERFERON_ALPHA_RESPONSE	INTERFERON_GAMMA_RESPONSE	KRAS_SIGNALING_UP	MTORC1_SIGNALING	MYC_TARGETS_V1	MYC_TARGETS_V2	MYOGENESIS	OXIDATIVE_PHOSPHORYLATION	PROTEIN_SECRETION	TNFA_SIGNALING_VIA_NFKB	UNFOLDED_PROTEIN_RESPONSE	UV_RESPONSE_DN	ADIPOGENESIS	ESTROGEN_RESPONSE_EARLY	ESTROGEN_RESPONSE_LATE	FATTY_ACID_METABOLISM	HEME_METABOLISM	MITOTIC_SPINDLE	P53_PATHWAY	PEROXISOME	UV_RESPONSE_UP	XENOBIOTIC_METABOLISM	SPERMATOGENESIS	APOPTOSIS	KRAS_SIGNALING_DN	BILE_ACID_METABOLISM	dataSetId	id	platform	nanomaterial	concentration	incTime
EMTAB6396_A549_CB_A549-control_A549	0	0	0	0	0	1	0	0	0	1	1	0	0	0	0	0	0	0	0	0	0	1	0	0	0	0	0	0	0	0	0	0	0	0	0	0	0	0	0	0	0	0	0	EMTAB6396_A549	EMTAB6396_A549	transcriptome	CB	10ug/ml	2d
EMTAB6396_Beas2B_CB_Beas2B-control_Beas2B	0	0	0	0	0	0	0	0	0	0	0	0	0	0	0	0	0	0	0	0	0	0	0	0	0	0	0	0	0	0	0	0	0	0	1	0	0	0	0	0	0	0	0	EMTAB6396_Beas2B	EMTAB6396_Beas2B	transcriptome	CB	10ug/ml	2d
EMTAB6396_THP1_CB_THP1-control_THP1	0	0	0	0	0	0	0	0	0	1	0	1	0	0	0	0	0	1	1	0	0	0	0	0	0	0	0	0	0	0	0	0	0	0	0	0	0	0	0	0	0	0	0	EMTAB6396_THP1	EMTAB6396_THP1	transcriptome	CB	10ug/ml	2d
EMTAB6396_A549_FULL_A549-control_A549	0	0	0	0	0	0	0	0	0	1	0	1	0	0	0	0	0	0	0	0	0	0	0	0	0	0	0	0	1	0	0	0	0	0	0	0	0	0	0	0	0	0	0	EMTAB6396_A549	EMTAB6396_A549	transcriptome	FULL	10ug/ml	2d
EMTAB6396_Beas2B_FULL_Beas2B-control_Beas2B	0	0	0	0	0	0	0	0	0	0	0	0	0	0	0	0	0	0	0	0	0	0	1	0	0	0	0	0	0	0	0	0	0	0	0	0	0	0	0	0	0	0	0	EMTAB6396_Beas2B	EMTAB6396_Beas2B	transcriptome	FULL	10ug/ml	2d
EMTAB6396_THP1_FULL_THP1-control_THP1	0	0	0	0	0	0	0	0	0	0	0	0	0	0	0	0	0	1	1	0	0	0	0	0	0	0	0	0	0	0	0	0	0	0	0	0	0	0	0	0	0	0	0	EMTAB6396_THP1	EMTAB6396_THP1	transcriptome	FULL	10ug/ml	2d
GSE92899_Fullerene_24-control_24	0	0	0	0	0	0	0	0	0	0	0	0	0	0	0	0	0	0	0	0	0	0	0	0	0	0	0	0	0	0	0	0	0	0	0	0	0	0	0	0	0	0	0	GSE92899	GSE92899	transcriptome	fullerene	100 ug/ml	1d
GSE92899_Fullerene_6-control_6	0	0	0	0	0	0	0	0	0	0	0	0	0	0	0	0	0	0	0	0	0	0	0	0	0	0	0	0	0	0	0	0	0	0	0	0	0	0	0	0	0	0	0	GSE92899	GSE92899	transcriptome	fullerene	100 ug/ml	6h
GSE92900_fullerene-control	0	0	0	0	0	0	0	0	0	1	0	1	0	0	0	0	0	0	0	0	0	0	0	0	0	0	0	0	0	0	0	0	0	0	0	0	0	0	0	0	0	0	0	GSE92900	GSE92900	transcriptome	fullerene	10ug	1d
PXD018900_PXD018900_NM403_Day180_C1	0	0	0	0	0	0	0	0	0	0	0	0	0	0	0	0	0	0	0	0	0	0	0	0	0	0	0	0	0	0	0	0	0	0	0	0	0	0	0	0	0	0	0	PXD018900	PXD018900	proteome	NM403		180d
PXD018900_PXD018900_NM403_Day180_C2	0	0	0	0	0	0	0	0	0	0	0	0	0	0	0	0	0	0	0	0	0	0	0	0	0	0	0	0	0	0	0	0	0	0	0	0	0	0	0	0	0	0	0	PXD018900	PXD018900	proteome	NM403		180d
PXD018900_PXD018900_NM403_Day3_C1	0	0	0	0	0	0	0	0	0	0	0	0	0	0	0	0	0	0	0	0	0	0	0	0	0	0	0	0	0	0	0	0	0	0	0	0	0	0	0	0	0	0	0	PXD018900	PXD018900	proteome	NM403		3d
PXD018900_PXD018900_NM403_Day3_C2	0	0	0	0	0	0	0	0	0	0	0	0	0	0	0	0	0	0	0	0	0	0	0	0	0	0	0	0	0	0	0	0	0	0	0	0	0	0	0	0	0	0	0	PXD018900	PXD018900	proteome	NM403		3d
PXD018900_PXD018900_NM403_Day30_C1	0	0	0	0	0	0	0	0	0	0	0	0	0	0	0	0	0	0	0	0	0	0	0	0	0	0	0	0	0	0	0	0	0	0	0	0	0	0	0	0	0	0	0	PXD018900	PXD018900	proteome	NM403		30d
PXD018900_PXD018900_NM403_Day30_C2	0	0	0	0	0	0	0	0	0	0	0	0	0	0	0	0	0	0	0	0	0	0	0	0	0	0	0	0	0	0	0	0	0	0	0	0	0	0	0	0	0	0	0	PXD018900	PXD018900	proteome	NM403		30d
PXD018900_PXD018900_NM403_Day90_C1	0	0	0	0	0	0	0	0	0	0	0	0	0	0	0	0	0	0	0	0	0	0	0	0	0	0	0	0	0	1	0	0	0	0	0	0	0	0	0	0	0	0	0	PXD018900	PXD018900	proteome	NM403		90d
PXD018900_PXD018900_NM403_Day90_C2	0	0	0	0	0	0	0	0	0	0	0	0	0	0	0	0	0	0	0	0	0	0	0	0	0	0	0	0	0	0	0	0	0	0	0	0	0	0	0	0	0	0	0	PXD018900	PXD018900	proteome	NM403		90d
GSE55286_MWCNT_NRCWE26_162ug_1d-control	1	0	1	0	0	0	1	0	0	0	0	0	0	1	0	1	1	0	0	0	1	1	1	0	0	1	1	1	0	1	0	0	0	0	0	1	0	1	0	0	0	0	0	GSE55286	GSE55286	transcriptome	NRCWE26	162ug	1d
GSE55286_MWCNT_NRCWE26_162ug_28d-control	1	1	0	0	0	1	0	1	0	1	0	0	0	0	0	1	1	1	1	0	1	0	0	1	1	0	1	0	1	0	0	0	0	0	1	0	1	0	0	0	0	0	0	GSE55286	GSE55286	transcriptome	NRCWE26	162ug	28d
GSE55286_MWCNT_NRCWE26_162ug_3d-control	1	0	0	0	0	0	0	0	1	1	1	1	1	1	0	1	1	0	0	0	1	1	1	0	1	0	1	1	0	0	0	0	0	0	1	0	0	1	0	0	0	0	0	GSE55286	GSE55286	transcriptome	NRCWE26	162ug	3d
GSE55286_MWCNT_NRCWE26_18ug_1d-control	1	1	0	0	0	0	1	1	1	1	1	1	1	0	0	1	1	1	1	1	1	1	1	0	1	1	1	1	0	0	0	0	0	0	0	0	0	1	0	0	0	0	0	GSE55286	GSE55286	transcriptome	NRCWE26	18ug	1d
GSE55286_MWCNT_NRCWE26_18ug_28d-control	1	1	0	0	0	0	1	1	0	1	0	0	0	0	1	1	1	1	1	1	1	0	0	0	0	0	1	0	1	0	0	0	0	0	0	0	0	0	0	0	0	0	0	GSE55286	GSE55286	transcriptome	NRCWE26	18ug	28d
GSE55286_MWCNT_NRCWE26_18ug_3d-control	1	1	0	0	0	0	1	1	0	1	1	1	0	0	1	1	1	1	1	1	1	1	0	0	0	0	1	0	0	0	0	0	0	0	1	0	0	0	0	0	0	0	0	GSE55286	GSE55286	transcriptome	NRCWE26	18ug	3d
GSE55286_MWCNT_NRCWE26_54ug_1d-control	1	0	1	0	0	1	1	0	0	1	1	1	1	1	0	1	1	0	0	0	1	1	1	0	1	1	1	1	0	1	1	1	0	0	0	0	0	1	0	0	0	0	0	GSE55286	GSE55286	transcriptome	NRCWE26	54ug	1d
GSE55286_MWCNT_NRCWE26_54ug_28d-control	1	1	0	0	0	0	0	1	0	0	0	0	0	0	0	1	1	1	1	1	0	0	0	0	1	0	0	0	1	0	0	0	0	0	1	0	0	0	0	0	0	0	0	GSE55286	GSE55286	transcriptome	NRCWE26	54ug	28d
GSE55286_MWCNT_NRCWE26_54ug_3d-control	1	1	0	0	0	0	1	1	1	1	1	1	0	0	1	1	1	1	1	1	1	1	0	0	0	0	1	0	0	0	0	0	0	0	1	0	0	0	0	0	0	0	0	GSE55286	GSE55286	transcriptome	NRCWE26	54ug	3d
PXD005970_PXD005970_NM400_C1_untrtd	1	0	0	0	1	0	1	1	0	1	1	1	1	1	0	0	0	0	0	1	0	1	1	0	0	1	0	0	0	1	1	0	1	1	0	0	1	0	1	0	0	0	1	PXD005970	PXD005970	proteome	NM400	142ug	90d
PXD005970_PXD005970_NM400_C2_untrtd	1	0	0	0	1	0	0	1	0	1	1	1	1	1	0	0	0	0	0	1	0	1	0	0	0	1	0	0	0	1	0	0	1	0	0	0	0	0	1	0	0	0	0	PXD005970	PXD005970	proteome	NM400	286ug	90d
EMTAB6396_A549_BAY_A549-control_A549	0	0	0	0	0	0	0	0	0	1	0	1	0	0	0	0	0	0	0	0	0	1	0	0	0	0	0	0	0	0	0	0	0	0	0	0	0	0	0	0	0	0	0	EMTAB6396_A549	EMTAB6396_A549	transcriptome	BAY	10ug/ml	2d
EMTAB6396_Beas2B_BAY_Beas2B-control_Beas2B	0	0	0	0	0	0	0	0	0	0	0	0	0	0	0	0	0	0	0	0	0	0	0	0	0	0	0	0	0	0	0	0	0	0	0	0	0	0	0	0	0	0	0	EMTAB6396_Beas2B	EMTAB6396_Beas2B	transcriptome	BAY	10ug/ml	2d
EMTAB6396_THP1_BAY_THP1-control_THP1	0	0	0	0	0	0	0	0	0	1	0	1	0	0	0	0	1	1	1	0	0	0	0	0	0	0	1	0	0	0	0	0	0	0	0	0	0	0	0	0	0	0	0	EMTAB6396_THP1	EMTAB6396_THP1	transcriptome	BAY	10ug/ml	2d
GSE92899_Baytube_24-control_24	0	0	0	0	0	0	0	0	0	0	0	0	0	0	0	0	0	0	0	0	0	0	0	0	0	0	0	0	0	0	0	0	0	0	0	0	0	0	0	0	0	0	0	GSE92899	GSE92899	transcriptome	Baytube	100 ug/ml	1d
GSE92899_Baytube_6-control_6	0	0	0	0	0	0	0	0	0	0	0	0	0	0	0	0	0	0	0	0	0	0	0	0	0	0	0	0	0	0	0	0	0	0	0	0	0	0	0	0	0	0	0	GSE92899	GSE92899	transcriptome	Baytube	100 ug/ml	6h
GSE92900_Baytube-control	1	0	0	0	0	0	0	0	0	1	0	1	0	0	0	0	0	0	0	0	0	1	0	0	1	0	0	0	0	0	0	0	0	0	0	0	0	0	0	1	0	0	0	GSE92900	GSE92900	transcriptome	Baytube	10ug	1d
PXD009628_PXD009628_MNT1_CtrlA	0	0	0	0	0	0	0	0	0	0	0	0	0	0	0	0	0	0	0	0	0	0	0	0	0	0	0	0	0	0	0	0	0	0	0	0	0	0	0	0	0	0	0	PXD009628	PXD009628	proteome	MNT1	100 ug/ml	1d
PXD009628_PXD009628_MNT1_CtrlB	0	0	0	0	0	0	0	0	0	0	0	0	0	0	0	0	0	0	0	0	0	0	0	0	0	0	0	0	0	0	0	0	0	0	0	0	0	0	0	0	0	0	0	PXD009628	PXD009628	proteome	MNT1	100 ug/ml	1d
PXD009628_PXD009628_SNT1_CtrlA	0	0	0	0	0	0	0	0	0	0	0	0	0	0	0	0	0	0	0	0	0	0	0	0	0	0	0	0	0	0	0	0	0	0	0	0	0	0	0	0	0	0	0	PXD009628	PXD009628	proteome	SNT1	100 ug/ml	1d
PXD009628_PXD009628_SNT1_CtrlB	0	0	0	0	0	0	0	0	0	0	0	0	0	0	0	0	0	0	0	0	0	0	0	0	0	0	0	0	0	0	0	0	0	0	0	0	0	0	0	0	0	0	0	PXD009628	PXD009628	proteome	SNT1	100 ug/ml	1d
PXD009635_PXD009635_MNT1_CtrlA	0	0	0	0	0	0	0	0	0	0	0	0	0	0	0	0	0	0	0	0	0	0	0	0	0	0	0	0	0	0	0	0	0	0	0	0	0	0	0	0	0	0	0	PXD009635	PXD009635	proteome	MNT1	100 ug/ml	1d
PXD009635_PXD009635_MNT1_CtrlB	0	0	0	0	0	0	0	0	0	0	0	0	0	0	0	0	0	0	0	0	0	0	0	0	0	0	0	0	0	0	0	0	0	0	0	0	0	0	0	0	0	0	0	PXD009635	PXD009635	proteome	MNT1	100 ug/ml	1d
PXD009635_PXD009635_SNT1_CtrlA	0	0	0	0	0	0	0	0	0	0	0	0	0	0	0	0	0	0	0	0	0	0	0	0	0	0	0	0	0	0	0	0	0	0	0	0	0	0	0	0	0	0	0	PXD009635	PXD009635	proteome	SNT1	100 ug/ml	1d
PXD009635_PXD009635_SNT1_CtrlB	0	0	0	0	0	0	0	0	0	0	0	0	0	0	0	0	0	0	0	0	0	0	0	0	0	0	0	0	0	0	0	0	0	0	0	0	0	0	0	0	0	0	0	PXD009635	PXD009635	proteome	SNT1	100 ug/ml	1d
EMTAB6396_A549_SES_MW_A549-control_A549	0	0	0	0	0	0	0	0	0	1	1	0	0	0	0	0	0	0	0	0	0	1	0	0	0	0	0	0	1	0	0	0	0	0	0	0	0	0	0	0	0	0	0	EMTAB6396_A549	EMTAB6396_A549	transcriptome	SES_MW	10ug/ml	2d
EMTAB6396_A549_SES_SW_A549-control_A549	0	0	0	0	0	1	0	0	0	0	0	0	0	0	0	0	0	0	0	0	0	0	0	0	0	0	0	0	0	0	0	0	0	0	0	0	0	0	0	0	0	0	0	EMTAB6396_A549	EMTAB6396_A549	transcriptome	SES_SW	10ug/ml	2d
EMTAB6396_Beas2B_SES_MW_Beas2B-control_Beas2B	0	0	0	0	0	0	0	0	0	0	0	0	0	0	0	0	0	0	0	0	0	0	0	0	0	0	0	0	0	0	0	0	0	0	0	0	0	0	0	0	0	0	0	EMTAB6396_Beas2B	EMTAB6396_Beas2B	transcriptome	SES_MW	10ug/ml	2d
EMTAB6396_Beas2B_SES_SW_Beas2B-control_Beas2B	0	0	0	0	0	0	0	0	0	0	0	1	0	0	0	0	0	0	0	0	0	0	0	0	0	0	0	0	1	0	0	0	0	0	1	0	0	0	0	0	0	0	0	EMTAB6396_Beas2B	EMTAB6396_Beas2B	transcriptome	SES_SW	10ug/ml	2d
EMTAB6396_THP1_SES_MW_THP1-control_THP1	0	0	0	0	0	0	0	0	0	0	1	0	0	0	0	0	0	0	1	0	0	0	0	0	0	0	0	0	0	0	0	0	0	0	0	0	0	0	0	0	0	0	0	EMTAB6396_THP1	EMTAB6396_THP1	transcriptome	SES_MW	10ug/ml	2d
EMTAB6396_THP1_SES_SW_THP1-control_THP1	0	0	0	0	0	0	0	0	0	1	0	1	0	0	0	0	0	1	1	0	0	0	0	0	0	0	0	0	0	0	0	0	0	0	0	0	0	0	0	0	0	0	0	EMTAB6396_THP1	EMTAB6396_THP1	transcriptome	SES_SW	10ug/ml	2d
GSE92899_SES_24-control_24	0	0	0	0	0	0	0	0	0	0	0	0	0	0	0	0	0	0	0	0	0	0	0	0	0	0	0	0	0	0	0	0	0	0	0	0	0	0	0	0	0	0	0	GSE92899	GSE92899	transcriptome	SES	100 ug/ml	1d
GSE92899_SES_6-control_6	0	0	0	0	0	0	0	0	0	0	0	0	0	0	0	0	0	0	0	0	0	0	0	0	0	0	0	0	0	0	0	0	0	0	0	0	0	0	0	0	0	0	0	GSE92899	GSE92899	transcriptome	SES	100 ug/ml	6h
GSE92900_SES-control	0	1	0	0	0	0	0	1	0	1	0	1	0	0	0	0	0	1	1	0	1	1	0	0	0	0	0	0	0	0	0	0	0	0	0	0	0	0	0	0	0	0	0	GSE92900	GSE92900	transcriptome	SES	10ug	1d
PXD009628_PXD009628_MNT2_CtrlA	0	0	0	0	0	0	0	0	0	0	0	0	0	0	0	0	0	0	0	0	0	0	0	0	0	0	0	0	0	0	0	0	0	0	0	0	0	0	0	0	0	0	0	PXD009628	PXD009628	proteome	MNT2	100 ug/ml	1d
PXD009628_PXD009628_MNT2_CtrlB	0	0	0	0	0	0	0	0	0	0	0	0	0	0	0	0	0	0	0	0	0	0	0	0	0	0	0	0	0	0	0	0	0	0	0	0	0	0	0	0	0	0	0	PXD009628	PXD009628	proteome	MNT2	100 ug/ml	1d
PXD009628_PXD009628_SNT2_CtrlA	0	0	0	0	0	0	0	0	0	0	0	0	0	0	0	0	0	0	0	0	0	0	0	0	0	0	0	0	0	0	0	0	0	0	0	0	0	0	0	0	0	0	0	PXD009628	PXD009628	proteome	SNT2	100 ug/ml	1d
PXD009628_PXD009628_SNT2_CtrlB	0	0	0	0	0	0	0	0	0	0	0	0	0	0	0	0	0	0	0	0	0	0	0	0	0	0	0	0	0	0	0	0	0	0	0	0	0	0	0	0	0	0	0	PXD009628	PXD009628	proteome	SNT2	100 ug/ml	1d
PXD009635_PXD009635_MNT2_CtrlA	0	0	0	0	0	0	0	0	0	0	0	0	0	0	0	0	0	0	0	0	0	0	0	0	0	0	0	0	0	0	0	0	0	0	0	0	0	0	0	0	0	0	0	PXD009635	PXD009635	proteome	MNT2	100 ug/ml	1d
PXD009635_PXD009635_MNT2_CtrlB	0	0	0	0	0	0	0	0	0	0	0	0	0	0	0	0	0	0	0	0	0	0	0	0	0	0	0	0	0	0	0	0	0	0	0	0	0	0	0	0	0	0	0	PXD009635	PXD009635	proteome	MNT2	100 ug/ml	1d
PXD009635_PXD009635_SNT2_CtrlA	0	0	0	0	0	0	0	0	0	0	0	0	0	0	0	0	0	0	0	0	0	0	0	0	0	0	0	0	0	0	0	0	0	0	0	0	0	0	0	0	0	0	0	PXD009635	PXD009635	proteome	SNT2	100 ug/ml	1d
PXD009635_PXD009635_SNT2_CtrlB	0	0	0	0	0	0	0	0	0	0	0	0	0	0	0	0	0	0	0	0	0	0	0	0	0	0	0	0	0	0	0	0	0	0	0	0	0	0	0	0	0	0	0	PXD009635	PXD009635	proteome	SNT2	100 ug/ml	1d
GSE29042_MWCNT_10ug_1d-control_1d	1	1	0	0	0	0	1	1	1	1	1	1	0	0	1	1	1	1	1	1	1	1	1	0	0	0	1	1	0	0	0	0	0	0	0	0	0	0	0	0	0	0	0	GSE29042	GSE29042	transcriptome	Mitsui-7	10ug	1d
GSE29042_MWCNT_10ug_28d-control_28d	1	0	0	0	1	0	0	0	0	1	0	1	0	1	0	0	0	0	0	0	0	0	0	1	0	0	0	0	1	0	0	0	0	0	0	0	0	0	0	0	0	0	0	GSE29042	GSE29042	transcriptome	Mitsui-7	10ug	28d
GSE29042_MWCNT_10ug_56d-control_56d	1	0	0	0	0	0	0	0	0	0	0	0	0	0	0	0	0	0	0	0	0	1	0	0	0	0	0	0	0	0	0	0	0	0	0	0	0	0	0	0	0	0	0	GSE29042	GSE29042	transcriptome	Mitsui-7	10ug	56d
GSE29042_MWCNT_10ug_7d-control_7d	1	1	0	0	0	0	0	1	0	1	0	1	0	0	1	0	1	0	0	1	0	0	0	0	0	0	1	0	0	0	0	0	0	0	0	0	0	0	0	0	0	0	0	GSE29042	GSE29042	transcriptome	Mitsui-7	10ug	7d
GSE29042_MWCNT_20ug_1d-control_1d	1	1	0	0	0	0	1	1	1	1	1	1	1	0	1	1	1	1	1	1	1	1	1	1	0	0	1	1	0	0	0	0	0	0	0	0	0	0	0	0	0	0	0	GSE29042	GSE29042	transcriptome	Mitsui-7	20ug	1d
GSE29042_MWCNT_20ug_28d-control_28d	1	0	0	0	0	1	1	1	0	0	0	0	0	0	1	0	1	0	0	0	0	0	0	1	0	0	1	0	0	0	0	0	0	0	0	0	0	0	0	0	0	0	0	GSE29042	GSE29042	transcriptome	Mitsui-7	20ug	28d
GSE29042_MWCNT_20ug_56d-control_56d	1	1	0	0	0	0	0	0	0	0	1	0	0	0	0	0	1	0	0	0	0	0	0	0	0	0	1	0	0	0	0	0	0	0	0	0	0	0	0	0	0	0	0	GSE29042	GSE29042	transcriptome	Mitsui-7	20ug	56d
GSE29042_MWCNT_20ug_7d-control_7d	1	1	0	1	0	1	0	1	0	1	1	1	1	0	1	1	1	1	1	1	1	0	0	0	0	0	1	0	0	0	0	0	0	0	0	0	0	0	0	0	0	0	0	GSE29042	GSE29042	transcriptome	Mitsui-7	20ug	7d
GSE29042_MWCNT_40ug_1d-control_1d	1	1	0	0	0	0	1	1	0	1	1	1	0	1	1	1	1	0	1	1	1	1	1	0	0	1	1	1	0	0	0	0	0	0	0	0	0	0	0	0	0	0	0	GSE29042	GSE29042	transcriptome	Mitsui-7	40ug	1d
GSE29042_MWCNT_40ug_28d-control_28d	1	0	0	0	0	1	0	1	0	0	0	0	0	0	0	0	1	0	0	0	0	0	0	0	0	0	1	0	1	0	0	0	0	0	0	0	0	0	0	0	0	0	0	GSE29042	GSE29042	transcriptome	Mitsui-7	40ug	28d
GSE29042_MWCNT_40ug_56d-control_56d	1	1	0	0	0	0	0	0	0	0	0	0	0	0	0	0	1	0	0	0	0	1	0	0	0	0	1	0	0	0	0	0	0	0	0	0	0	0	0	0	0	0	0	GSE29042	GSE29042	transcriptome	Mitsui-7	40ug	56d
GSE29042_MWCNT_40ug_7d-control_7d	1	1	0	0	0	1	1	1	0	1	1	1	0	0	1	1	1	0	1	1	1	0	0	0	0	0	1	0	1	0	0	0	0	0	0	0	0	0	0	0	0	0	0	GSE29042	GSE29042	transcriptome	Mitsui-7	40ug	7d
GSE29042_MWCNT_80ug_1d-control_1d	1	0	1	0	0	0	1	0	0	0	0	0	0	1	1	1	1	0	0	0	1	1	1	0	0	0	1	1	0	0	0	0	0	0	0	0	0	0	0	0	0	0	0	GSE29042	GSE29042	transcriptome	Mitsui-7	80ug	1d
GSE29042_MWCNT_80ug_28d-control_28d	1	0	0	0	0	1	0	1	0	0	0	0	0	0	1	0	1	0	0	0	1	0	0	0	1	0	1	0	0	0	0	0	0	0	0	0	0	0	0	0	0	0	0	GSE29042	GSE29042	transcriptome	Mitsui-7	80ug	28d
GSE29042_MWCNT_80ug_56d-control_56d	1	0	0	0	0	1	1	1	0	1	0	0	1	0	0	1	1	0	0	1	1	0	0	0	0	0	1	0	0	0	0	0	0	0	0	0	0	0	0	0	0	0	0	GSE29042	GSE29042	transcriptome	Mitsui-7	80ug	56d
GSE29042_MWCNT_80ug_7d-control_7d	1	1	0	0	0	0	0	1	0	1	0	1	0	0	0	1	1	1	1	0	0	0	0	0	0	0	1	0	1	0	0	0	0	0	0	0	0	0	0	0	0	0	0	GSE29042	GSE29042	transcriptome	Mitsui-7	80ug	7d
GSE46998_MWCNT_high-control	1	0	0	0	0	0	1	0	0	1	0	0	0	1	0	1	1	0	0	0	1	1	1	0	1	0	1	0	0	1	0	0	0	0	0	1	0	0	0	0	0	0	0	GSE46998	GSE46998	transcriptome	Mitsui-7	162ug	1d
GSE46998_MWCNT_low-control	1	1	0	0	0	0	0	1	0	1	1	1	0	0	1	1	1	0	1	0	1	1	1	0	1	0	1	1	0	1	0	0	0	0	0	0	0	0	0	0	0	0	0	GSE46998	GSE46998	transcriptome	Mitsui-7	18ug	1d
GSE46998_MWCNT_medium-control	1	1	0	0	0	0	1	1	0	0	1	0	0	1	1	1	1	0	0	1	1	1	1	1	1	0	1	0	0	1	0	0	0	0	0	0	0	0	0	0	0	0	0	GSE46998	GSE46998	transcriptome	Mitsui-7	54ug	1d
PXD029842_PXD029842_NM401_Day180_150mg	0	0	0	0	0	0	0	0	0	0	0	0	0	0	0	0	0	0	0	0	0	0	0	0	0	0	0	0	0	0	0	0	0	0	0	0	0	0	0	0	0	0	0	PXD029842	PXD029842	proteome	NM401	150mg	180d
PXD029842_PXD029842_NM401_Day3_150mg	0	0	0	0	0	0	0	0	0	0	0	0	0	0	0	0	0	0	0	0	0	0	0	0	0	0	0	0	0	0	0	0	0	0	0	0	0	0	0	0	0	0	0	PXD029842	PXD029842	proteome	NM401	150mg	3d
PXD029842_PXD029842_NM401_Day3_50mg	0	0	0	0	0	0	0	0	0	0	0	0	0	0	0	0	0	0	0	0	0	0	0	0	0	0	0	0	0	0	0	0	0	0	0	0	0	0	0	0	0	0	0	PXD029842	PXD029842	proteome	NM401	50mg	3d
PXD029842_PXD029842_NM401_Day30_150mg	0	0	0	0	0	0	0	0	0	0	0	0	0	0	0	0	0	0	0	0	0	0	0	0	1	0	0	0	0	0	0	0	0	0	0	0	0	0	0	0	0	0	0	PXD029842	PXD029842	proteome	NM401	150mg	30d
PXD029842_PXD029842_NM401_Day30_50mg	0	0	0	0	0	0	0	0	0	0	0	0	0	0	0	0	0	0	0	0	0	0	0	0	0	0	0	0	0	0	0	0	0	0	0	0	0	0	0	0	0	0	0	PXD029842	PXD029842	proteome	NM401	50mg	30d
PXD029842_PXD029842_NM401_Day90_150mg	0	0	0	0	0	0	0	0	0	0	0	0	0	0	0	0	0	0	0	0	0	0	0	0	0	0	0	0	0	0	0	0	0	0	0	0	0	0	0	0	0	0	0	PXD029842	PXD029842	proteome	NM401	150mg	90d
PXD029842_PXD029842_NM401_Day90_50mg	0	0	0	0	0	0	0	0	0	0	0	0	0	0	0	0	0	0	0	0	0	0	0	0	0	0	0	0	0	0	0	0	0	0	0	0	0	0	0	0	0	0	0	PXD029842	PXD029842	proteome	NM401	50mg	90d
GSE55286_MWCNT_NM401_162ug_1d-control	1	0	1	0	0	0	0	0	0	0	0	0	0	1	0	1	1	0	0	0	1	1	1	0	0	1	1	1	0	0	0	0	0	1	0	1	0	1	0	0	0	0	0	GSE55286	GSE55286	transcriptome	NM401	162ug	1d
GSE55286_MWCNT_NM401_162ug_28d-control	1	0	0	0	0	1	1	1	0	0	0	0	1	0	0	0	1	0	0	0	1	0	0	0	1	1	0	0	1	1	0	0	1	0	1	0	0	0	1	0	0	0	0	GSE55286	GSE55286	transcriptome	NM401	162ug	28d
GSE55286_MWCNT_NM401_162ug_3d-control	1	1	0	0	0	0	1	1	1	1	1	1	1	1	1	1	1	1	1	1	1	1	1	0	1	0	1	1	0	0	0	0	0	0	1	0	0	1	0	0	0	0	0	GSE55286	GSE55286	transcriptome	NM401	162ug	3d
GSE55286_MWCNT_NM401_18ug_1d-control	1	1	0	0	0	0	1	1	0	1	0	0	0	0	0	1	1	1	1	0	1	1	1	0	1	1	0	1	0	0	0	0	0	0	1	0	0	0	0	0	0	0	0	GSE55286	GSE55286	transcriptome	NM401	18ug	1d
GSE55286_MWCNT_NM401_18ug_28d-control	0	0	0	0	0	0	0	0	0	0	0	0	0	0	0	0	0	0	0	0	0	0	0	0	0	0	0	0	0	0	0	0	0	0	1	0	0	0	0	0	0	0	0	GSE55286	GSE55286	transcriptome	NM401	18ug	28d
GSE55286_MWCNT_NM401_18ug_3d-control	1	1	0	0	0	0	1	1	0	1	1	1	1	0	1	1	1	1	1	1	1	1	1	0	1	0	0	0	0	0	0	0	0	0	0	0	0	1	0	0	0	0	0	GSE55286	GSE55286	transcriptome	NM401	18ug	3d
GSE55286_MWCNT_NM401_54ug_1d-control	1	1	0	0	0	0	0	1	1	1	0	1	1	0	0	1	1	1	1	0	1	1	1	0	1	1	0	1	1	0	0	0	0	0	0	0	0	1	0	0	0	0	0	GSE55286	GSE55286	transcriptome	NM401	54ug	1d
GSE55286_MWCNT_NM401_54ug_28d-control	0	1	0	0	0	0	0	1	0	0	0	0	0	0	0	0	0	0	1	0	1	0	0	0	1	0	0	0	1	0	0	0	1	0	1	0	0	0	0	0	0	0	0	GSE55286	GSE55286	transcriptome	NM401	54ug	28d
GSE55286_MWCNT_NM401_54ug_3d-control	1	1	0	0	0	0	1	1	0	1	1	1	1	0	0	1	1	1	1	1	1	1	1	0	1	0	0	0	1	0	0	0	0	0	0	0	0	1	0	0	0	0	0	GSE55286	GSE55286	transcriptome	NM401	54ug	3d
EMTAB6396_A549_GNF_A549-control_A549	0	0	0	0	0	0	0	0	0	0	0	0	0	0	0	0	0	0	0	0	0	0	0	0	0	0	0	0	0	0	0	0	0	0	0	0	0	0	0	0	0	0	0	EMTAB6396_A549	EMTAB6396_A549	transcriptome	GNF	10ug/ml	2d
EMTAB6396_Beas2B_GNF_Beas2B-control_Beas2B	0	0	0	0	0	0	0	0	0	0	0	0	0	0	0	0	0	0	0	0	0	0	0	0	0	0	0	0	0	0	0	0	0	0	0	0	0	0	0	0	0	0	0	EMTAB6396_Beas2B	EMTAB6396_Beas2B	transcriptome	GNF	10ug/ml	2d
EMTAB6396_THP1_GNF_THP1-control_THP1	0	0	0	0	0	0	0	0	0	1	0	1	0	0	0	0	1	0	0	0	0	0	0	0	0	0	1	0	0	0	0	0	0	0	1	0	0	0	0	0	0	0	0	EMTAB6396_THP1	EMTAB6396_THP1	transcriptome	GNF	10ug/ml	2d
GSE92899_Graphite_24-control_24	0	0	0	0	0	0	0	0	0	0	0	0	0	0	0	0	0	0	0	0	0	0	0	0	0	0	0	0	0	0	0	0	0	0	0	0	0	0	0	0	0	0	0	GSE92899	GSE92899	transcriptome	Graphite	100 ug/ml	1d
GSE92899_Graphite_6-control_6	0	0	0	0	0	0	0	0	0	0	0	0	0	0	0	0	0	0	0	0	0	0	0	0	0	0	0	0	0	0	0	0	0	0	0	0	0	0	0	0	0	0	0	GSE92899	GSE92899	transcriptome	Graphite	100 ug/ml	6h
GSE92900_Graphite-control	0	0	0	0	0	0	0	0	0	0	0	0	0	0	0	0	0	0	0	0	0	0	0	0	0	0	0	0	0	0	0	0	0	0	0	0	0	0	0	0	0	0	0	GSE92900	GSE92900	transcriptome	Graphite	10ug	1d
GSE92899_rCNT_24-control_24	0	0	0	0	0	0	0	0	0	0	0	0	0	0	0	0	0	0	0	0	0	0	0	0	0	0	0	0	0	0	0	0	0	0	0	0	0	0	0	0	0	0	0	GSE92899	GSE92899	transcriptome	rCNT	100 ug/ml	1d
GSE92899_rCNT_6-control_6	0	0	0	0	0	0	0	0	0	0	0	0	0	0	0	0	0	0	0	0	0	0	0	0	0	0	0	0	0	0	0	0	0	0	0	0	0	0	0	0	0	0	0	GSE92899	GSE92899	transcriptome	rCNT	100 ug/ml	6h
GSE92900_rCNT-control	1	1	0	0	0	0	0	1	1	1	0	1	0	0	0	1	1	1	1	0	1	1	0	0	1	0	1	0	1	0	0	0	0	0	0	0	0	0	0	0	0	0	0	GSE92900	GSE92900	transcriptome	rCNT	10ug	1d
PXD009628_PXD009628_SNH_CtrlA	0	0	0	0	0	0	0	0	0	0	0	0	0	0	0	0	0	0	0	0	0	0	0	0	0	0	0	0	0	0	0	0	0	0	0	0	0	0	0	0	0	0	0	PXD009628	PXD009628	proteome	SNH	100 ug/ml	1d
PXD009628_PXD009628_SNH_CtrlB	0	0	0	0	0	0	0	0	0	0	0	0	0	0	0	0	0	0	0	0	0	0	0	0	0	0	0	0	0	0	0	0	0	0	0	0	0	0	0	0	0	0	0	PXD009628	PXD009628	proteome	SNH	100 ug/ml	1d
PXD009635_PXD009635_SNH_CtrlA	0	0	0	0	0	0	0	0	0	0	0	0	0	0	0	0	0	0	0	0	0	0	0	0	0	0	0	0	0	0	0	0	0	0	0	0	0	0	0	0	0	0	0	PXD009635	PXD009635	proteome	SNH	100 ug/ml	1d
PXD009635_PXD009635_SNH_CtrlB	0	0	0	0	0	0	0	0	0	0	0	0	0	0	0	0	0	0	0	0	0	0	0	0	0	0	0	0	0	0	0	0	0	0	0	0	0	0	0	0	0	0	0	PXD009635	PXD009635	proteome	SNH	100 ug/ml	1d
GSE42068_MWCNT_100ugml_1h-control_1h	0	0	0	0	0	0	0	0	0	0	0	0	0	0	0	0	0	0	0	0	0	0	0	0	0	0	1	0	0	0	0	0	0	0	0	0	0	0	0	0	0	0	0	GSE42068	GSE42068	transcriptome	Cheaptubes	100ug/ml	1h
GSE42068_MWCNT_100ugml_24h-control_24h	0	0	0	0	0	0	0	0	1	1	0	1	0	0	0	0	1	1	1	0	1	1	1	0	1	0	1	0	0	0	0	0	0	0	0	0	0	0	0	0	0	0	0	GSE42068	GSE42068	transcriptome	Cheaptubes	100ug/ml	1d
GSE42068_MWCNT_10ugml_1h-control_1h	0	0	0	0	0	0	0	0	0	0	0	0	0	0	0	0	0	0	0	0	1	0	0	0	1	0	0	0	0	0	0	0	0	0	0	0	0	0	0	0	0	0	0	GSE42068	GSE42068	transcriptome	Cheaptubes	10ug/ml	1h
GSE42068_MWCNT_10ugml_24h-control_24h	0	0	0	0	0	0	0	0	1	1	0	1	0	0	0	0	1	1	1	0	1	1	1	0	1	0	1	1	0	1	0	0	1	0	0	0	0	0	0	0	1	1	0	GSE42068	GSE42068	transcriptome	Cheaptubes	10ug/ml	1d
EMTAB6396_A549_CH_A549-control_A549	0	0	0	0	0	0	0	0	0	0	0	0	0	0	0	0	0	0	0	0	0	0	0	0	0	0	0	0	0	0	0	0	0	0	0	0	0	0	0	0	0	0	0	EMTAB6396_A549	EMTAB6396_A549	transcriptome	Cheaptubes	10ug/ml	2d
EMTAB6396_A549_M_A549-control_A549	0	0	0	0	0	0	0	0	0	1	0	1	0	0	0	0	0	0	0	0	0	1	0	0	0	0	0	0	0	0	0	0	0	0	1	1	0	0	0	0	0	0	0	EMTAB6396_A549	EMTAB6396_A549	transcriptome	Mitsui-7	10ug/ml	2d
EMTAB6396_Beas2B_CH_Beas2B-control_Beas2B	0	0	0	0	1	1	1	0	0	1	0	1	0	0	0	0	0	1	1	0	0	1	1	0	0	0	1	1	0	0	0	1	0	0	0	0	0	0	0	0	0	0	1	EMTAB6396_Beas2B	EMTAB6396_Beas2B	transcriptome	Cheaptubes	10ug/ml	2d
EMTAB6396_Beas2B_M_Beas2B-control_Beas2B	0	0	0	0	0	0	0	0	0	0	0	0	0	0	0	0	0	1	1	0	0	0	0	0	0	0	0	0	0	0	0	0	0	0	0	0	0	0	0	0	0	0	0	EMTAB6396_Beas2B	EMTAB6396_Beas2B	transcriptome	Mitsui-7	10ug/ml	2d
EMTAB6396_THP1_CH_THP1-control_THP1	0	0	0	0	0	0	0	0	0	1	0	0	0	0	0	0	0	1	1	0	0	0	0	0	0	0	1	0	0	0	0	0	0	0	0	0	0	0	0	0	0	0	0	EMTAB6396_THP1	EMTAB6396_THP1	transcriptome	Cheaptubes	10ug/ml	2d
EMTAB6396_THP1_M_THP1-control_THP1	1	1	0	0	0	1	0	1	1	1	1	1	0	1	1	1	1	1	1	1	0	1	0	0	0	1	1	0	0	0	0	0	0	0	1	0	0	0	0	0	0	0	0	EMTAB6396_THP1	EMTAB6396_THP1	transcriptome	Mitsui-7	10ug/ml	2d
GSE92899_tCNT_24-control_24	0	0	0	0	0	0	0	0	0	0	0	0	0	0	0	0	0	0	0	0	0	0	0	0	0	0	0	0	0	0	0	0	0	0	0	0	0	0	0	0	0	0	0	GSE92899	GSE92899	transcriptome	tCNT	100 ug/ml	1d
GSE92899_tCNT_6-control_6	0	0	0	0	0	0	0	0	0	0	0	0	0	0	0	0	0	0	0	0	0	0	0	0	0	0	0	0	0	0	0	0	0	0	0	0	0	0	0	0	0	0	0	GSE92899	GSE92899	transcriptome	tCNT	100 ug/ml	6h
GSE92900_tCNT-control	0	0	0	0	0	0	0	0	0	1	0	1	0	0	0	0	0	0	0	0	0	1	0	0	0	0	0	0	0	0	0	0	0	0	0	0	0	0	0	1	0	0	0	GSE92900	GSE92900	transcriptome	tCNT	10ug	1d
EMTAB6396_A549_SIG_SW_A549-control_A549	0	0	0	0	0	1	0	0	0	1	0	1	0	0	0	0	0	0	0	0	0	1	0	0	0	0	0	0	0	0	0	0	0	0	1	0	0	0	0	0	0	0	0	EMTAB6396_A549	EMTAB6396_A549	transcriptome	SIG_SW	10ug/ml	2d
EMTAB6396_Beas2B_SIG_SW_Beas2B-control_Beas2B	0	0	0	0	0	0	0	0	0	0	0	1	0	0	0	0	0	0	0	0	0	0	0	0	1	0	0	0	1	0	0	0	0	0	1	0	0	0	0	0	0	0	0	EMTAB6396_Beas2B	EMTAB6396_Beas2B	transcriptome	SIG_SW	10ug/ml	2d
EMTAB6396_THP1_SIG_SW_THP1-control_THP1	0	0	0	0	0	0	0	0	0	1	0	1	0	0	0	0	0	0	1	0	0	0	0	0	0	0	0	0	0	0	0	0	0	0	0	0	0	0	0	0	0	0	0	EMTAB6396_THP1	EMTAB6396_THP1	transcriptome	SIG_SW	10ug/ml	2d
EMTAB6396_A549_SIG_MW_A549-control_A549	0	0	0	0	0	1	0	0	0	1	0	1	0	0	0	0	0	0	0	0	0	1	0	0	0	0	0	0	0	0	0	0	0	0	1	0	0	0	0	0	0	0	0	EMTAB6396_A549	EMTAB6396_A549	transcriptome	SIG_MW	10ug/ml	2d
EMTAB6396_Beas2B_SIG_MW_Beas2B-control_Beas2B	0	0	0	0	0	0	0	0	0	0	0	0	0	0	0	0	0	0	0	0	0	0	0	0	1	0	0	0	0	0	0	0	0	0	0	0	0	0	0	0	0	0	0	EMTAB6396_Beas2B	EMTAB6396_Beas2B	transcriptome	SIG_MW	10ug/ml	2d
EMTAB6396_THP1_SIG_MW_THP1-control_THP1	0	0	0	0	0	0	0	0	0	1	0	1	0	0	0	0	0	1	1	0	0	0	0	0	0	0	0	0	0	0	0	0	0	0	0	0	0	0	0	0	0	0	0	EMTAB6396_THP1	EMTAB6396_THP1	transcriptome	SIG_MW	10ug/ml	2d
[truncated: 9 more columns]
