# Supplementary material for: Meta‐Analysis of Integrated Proteomic and Transcriptomic Data Discerns Structure–Activity Relationship of Carbon Materials with Different Morphologies
Source: Adv Sci (Weinh). 2023 Dec 20;11(9):2306268. doi: 10.1002/advs.202306268 (PMC10916575; doi:10.1002/advs.202306268)
Supplement: Supplementary file 4 — Supplemental Table 3 [file ADVS-11-2306268-s005.xlsx]

## Sheet: Tabelle1
conditions	Lung Inflammation	ALLOGRAFT_REJECTION	ANDROGEN_RESPONSE	ANGIOGENESIS	APICAL_JUNCTION	CHOLESTEROL_HOMEOSTASIS	COAGULATION	COMPLEMENT	DNA_REPAIR	E2F_TARGETS	EPITHELIAL_MESENCHYMAL_TRANSITION	G2M_CHECKPOINT	GLYCOLYSIS	HYPOXIA	IL2_STAT5_SIGNALING	IL6_JAK_STAT3_SIGNALING	INFLAMMATORY_RESPONSE	INTERFERON_ALPHA_RESPONSE	INTERFERON_GAMMA_RESPONSE	KRAS_SIGNALING_UP	MTORC1_SIGNALING	MYC_TARGETS_V1	MYC_TARGETS_V2	MYOGENESIS	OXIDATIVE_PHOSPHORYLATION	PROTEIN_SECRETION	TNFA_SIGNALING_VIA_NFKB	UNFOLDED_PROTEIN_RESPONSE	UV_RESPONSE_DN	ADIPOGENESIS	ESTROGEN_RESPONSE_EARLY	ESTROGEN_RESPONSE_LATE	FATTY_ACID_METABOLISM	HEME_METABOLISM	MITOTIC_SPINDLE	P53_PATHWAY	PEROXISOME	UV_RESPONSE_UP	XENOBIOTIC_METABOLISM	SPERMATOGENESIS	APOPTOSIS	KRAS_SIGNALING_DN	BILE_ACID_METABOLISM	dataSetId	id	platform	nanomaterial	concentration	incTime
EMTAB6396_A549_CB_A549-control_A549	0	0	0	0	0	1	0	0	0	1	1	0	0	0	0	0	0	0	0	0	0	1	0	0	0	0	0	0	0	0	0	0	0	0	0	0	0	0	0	0	0	0	0	EMTAB6396_A549	EMTAB6396_A549	transcriptome	CB	10ug/ml	2d
EMTAB6396_Beas2B_CB_Beas2B-control_Beas2B	0	0	0	0	0	0	0	0	0	0	0	0	0	0	0	0	0	0	0	0	0	0	0	0	0	0	0	0	0	0	0	0	0	0	1	0	0	0	0	0	0	0	0	EMTAB6396_Beas2B	EMTAB6396_Beas2B	transcriptome	CB	10ug/ml	2d
EMTAB6396_THP1_CB_THP1-control_THP1	0	0	0	0	0	0	0	0	0	1	0	1	0	0	0	0	0	1	1	0	0	0	0	0	0	0	0	0	0	0	0	0	0	0	0	0	0	0	0	0	0	0	0	EMTAB6396_THP1	EMTAB6396_THP1	transcriptome	CB	10ug/ml	2d
EMTAB6396_A549_FULL_A549-control_A549	0	0	0	0	0	0	0	0	0	1	0	1	0	0	0	0	0	0	0	0	0	0	0	0	0	0	0	0	1	0	0	0	0	0	0	0	0	0	0	0	0	0	0	EMTAB6396_A549	EMTAB6396_A549	transcriptome	FULL	10ug/ml	2d
EMTAB6396_Beas2B_FULL_Beas2B-control_Beas2B	0	0	0	0	0	0	0	0	0	0	0	0	0	0	0	0	0	0	0	0	0	0	1	0	0	0	0	0	0	0	0	0	0	0	0	0	0	0	0	0	0	0	0	EMTAB6396_Beas2B	EMTAB6396_Beas2B	transcriptome	FULL	10ug/ml	2d
EMTAB6396_THP1_FULL_THP1-control_THP1	0	0	0	0	0	0	0	0	0	0	0	0	0	0	0	0	0	1	1	0	0	0	0	0	0	0	0	0	0	0	0	0	0	0	0	0	0	0	0	0	0	0	0	EMTAB6396_THP1	EMTAB6396_THP1	transcriptome	FULL	10ug/ml	2d
GSE92899_Fullerene_24-control_24	0	0	0	0	0	0	0	0	0	0	0	0	0	0	0	0	0	0	0	0	0	0	0	0	0	0	0	0	0	0	0	0	0	0	0	0	0	0	0	0	0	0	0	GSE92899	GSE92899	transcriptome	fullerene	100 ug/ml	1d
GSE92899_Fullerene_6-control_6	0	0	0	0	0	0	0	0	0	0	0	0	0	0	0	0	0	0	0	0	0	0	0	0	0	0	0	0	0	0	0	0	0	0	0	0	0	0	0	0	0	0	0	GSE92899	GSE92899	transcriptome	fullerene	100 ug/ml	6h
GSE92900_fullerene-control	0	0	0	0	0	0	0	0	0	1	0	1	0	0	0	0	0	0	0	0	0	0	0	0	0	0	0	0	0	0	0	0	0	0	0	0	0	0	0	0	0	0	0	GSE92900	GSE92900	transcriptome	fullerene	10ug	1d
PXD018900_PXD018900_NM403_Day180_C1	0	0	0	0	0	0	0	0	0	0	0	0	0	0	0	0	0	0	0	0	0	0	0	0	0	0	0	0	0	0	0	0	0	0	0	0	0	0	0	0	0	0	0	PXD018900	PXD018900	proteome	NM403		180d
PXD018900_PXD018900_NM403_Day180_C2	0	0	0	0	0	0	0	0	0	0	0	0	0	0	0	0	0	0	0	0	0	0	0	0	0	0	0	0	0	0	0	0	0	0	0	0	0	0	0	0	0	0	0	PXD018900	PXD018900	proteome	NM403		180d
PXD018900_PXD018900_NM403_Day3_C1	0	0	0	0	0	0	0	0	0	0	0	0	0	0	0	0	0	0	0	0	0	0	0	0	0	0	0	0	0	0	0	0	0	0	0	0	0	0	0	0	0	0	0	PXD018900	PXD018900	proteome	NM403		3d
PXD018900_PXD018900_NM403_Day3_C2	0	0	0	0	0	0	0	0	0	0	0	0	0	0	0	0	0	0	0	0	0	0	0	0	0	0	0	0	0	0	0	0	0	0	0	0	0	0	0	0	0	0	0	PXD018900	PXD018900	proteome	NM403		3d
PXD018900_PXD018900_NM403_Day30_C1	0	0	0	0	0	0	0	0	0	0	0	0	0	0	0	0	0	0	0	0	0	0	0	0	0	0	0	0	0	0	0	0	0	0	0	0	0	0	0	0	0	0	0	PXD018900	PXD018900	proteome	NM403		30d
PXD018900_PXD018900_NM403_Day30_C2	0	0	0	0	0	0	0	0	0	0	0	0	0	0	0	0	0	0	0	0	0	0	0	0	0	0	0	0	0	0	0	0	0	0	0	0	0	0	0	0	0	0	0	PXD018900	PXD018900	proteome	NM403		30d
PXD018900_PXD018900_NM403_Day90_C1	0	0	0	0	0	0	0	0	0	0	0	0	0	0	0	0	0	0	0	0	0	0	0	0	0	0	0	0	0	1	0	0	0	0	0	0	0	0	0	0	0	0	0	PXD018900	PXD018900	proteome	NM403		90d
PXD018900_PXD018900_NM403_Day90_C2	0	0	0	0	0	0	0	0	0	0	0	0	0	0	0	0	0	0	0	0	0	0	0	0	0	0	0	0	0	0	0	0	0	0	0	0	0	0	0	0	0	0	0	PXD018900	PXD018900	proteome	NM403		90d
GSE55286_MWCNT_NRCWE26_162ug_1d-control	1	0	1	0	0	0	1	0	0	0	0	0	0	1	0	1	1	0	0	0	1	1	1	0	0	1	1	1	0	1	0	0	0	0	0	1	0	1	0	0	0	0	0	GSE55286	GSE55286	transcriptome	NRCWE26	162ug	1d
GSE55286_MWCNT_NRCWE26_162ug_28d-control	1	1	0	0	0	1	0	1	0	1	0	0	0	0	0	1	1	1	1	0	1	0	0	1	1	0	1	0	1	0	0	0	0	0	1	0	1	0	0	0	0	0	0	GSE55286	GSE55286	transcriptome	NRCWE26	162ug	28d
GSE55286_MWCNT_NRCWE26_162ug_3d-control	1	0	0	0	0	0	0	0	1	1	1	1	1	1	0	1	1	0	0	0	1	1	1	0	1	0	1	1	0	0	0	0	0	0	1	0	0	1	0	0	0	0	0	GSE55286	GSE55286	transcriptome	NRCWE26	162ug	3d
GSE55286_MWCNT_NRCWE26_18ug_1d-control	1	1	0	0	0	0	1	1	1	1	1	1	1	0	0	1	1	1	1	1	1	1	1	0	1	1	1	1	0	0	0	0	0	0	0	0	0	1	0	0	0	0	0	GSE55286	GSE55286	transcriptome	NRCWE26	18ug	1d
GSE55286_MWCNT_NRCWE26_18ug_28d-control	1	1	0	0	0	0	1	1	0	1	0	0	0	0	1	1	1	1	1	1	1	0	0	0	0	0	1	0	1	0	0	0	0	0	0	0	0	0	0	0	0	0	0	GSE55286	GSE55286	transcriptome	NRCWE26	18ug	28d
GSE55286_MWCNT_NRCWE26_18ug_3d-control	1	1	0	0	0	0	1	1	0	1	1	1	0	0	1	1	1	1	1	1	1	1	0	0	0	0	1	0	0	0	0	0	0	0	1	0	0	0	0	0	0	0	0	GSE55286	GSE55286	transcriptome	NRCWE26	18ug	3d
GSE55286_MWCNT_NRCWE26_54ug_1d-control	1	0	1	0	0	1	1	0	0	1	1	1	1	1	0	1	1	0	0	0	1	1	1	0	1	1	1	1	0	1	1	1	0	0	0	0	0	1	0	0	0	0	0	GSE55286	GSE55286	transcriptome	NRCWE26	54ug	1d
GSE55286_MWCNT_NRCWE26_54ug_28d-control	1	1	0	0	0	0	0	1	0	0	0	0	0	0	0	1	1	1	1	1	0	0	0	0	1	0	0	0	1	0	0	0	0	0	1	0	0	0	0	0	0	0	0	GSE55286	GSE55286	transcriptome	NRCWE26	54ug	28d
GSE55286_MWCNT_NRCWE26_54ug_3d-control	1	1	0	0	0	0	1	1	1	1	1	1	0	0	1	1	1	1	1	1	1	1	0	0	0	0	1	0	0	0	0	0	0	0	1	0	0	0	0	0	0	0	0	GSE55286	GSE55286	transcriptome	NRCWE26	54ug	3d
PXD005970_PXD005970_NM400_C1_untrtd	1	0	0	0	1	0	1	1	0	1	1	1	1	1	0	0	0	0	0	1	0	1	1	0	0	1	0	0	0	1	1	0	1	1	0	0	1	0	1	0	0	0	1	PXD005970	PXD005970	proteome	NM400	142ug	90d
PXD005970_PXD005970_NM400_C2_untrtd	1	0	0	0	1	0	0	1	0	1	1	1	1	1	0	0	0	0	0	1	0	1	0	0	0	1	0	0	0	1	0	0	1	0	0	0	0	0	1	0	0	0	0	PXD005970	PXD005970	proteome	NM400	286ug	90d
EMTAB6396_A549_BAY_A549-control_A549	0	0	0	0	0	0	0	0	0	1	0	1	0	0	0	0	0	0	0	0	0	1	0	0	0	0	0	0	0	0	0	0	0	0	0	0	0	0	0	0	0	0	0	EMTAB6396_A549	EMTAB6396_A549	transcriptome	BAY	10ug/ml	2d
EMTAB6396_Beas2B_BAY_Beas2B-control_Beas2B	0	0	0	0	0	0	0	0	0	0	0	0	0	0	0	0	0	0	0	0	0	0	0	0	0	0	0	0	0	0	0	0	0	0	0	0	0	0	0	0	0	0	0	EMTAB6396_Beas2B	EMTAB6396_Beas2B	transcriptome	BAY	10ug/ml	2d
EMTAB6396_THP1_BAY_THP1-control_THP1	0	0	0	0	0	0	0	0	0	1	0	1	0	0	0	0	1	1	1	0	0	0	0	0	0	0	1	0	0	0	0	0	0	0	0	0	0	0	0	0	0	0	0	EMTAB6396_THP1	EMTAB6396_THP1	transcriptome	BAY	10ug/ml	2d
GSE92899_Baytube_24-control_24	0	0	0	0	0	0	0	0	0	0	0	0	0	0	0	0	0	0	0	0	0	0	0	0	0	0	0	0	0	0	0	0	0	0	0	0	0	0	0	0	0	0	0	GSE92899	GSE92899	transcriptome	Baytube	100 ug/ml	1d
GSE92899_Baytube_6-control_6	0	0	0	0	0	0	0	0	0	0	0	0	0	0	0	0	0	0	0	0	0	0	0	0	0	0	0	0	0	0	0	0	0	0	0	0	0	0	0	0	0	0	0	GSE92899	GSE92899	transcriptome	Baytube	100 ug/ml	6h
GSE92900_Baytube-control	1	0	0	0	0	0	0	0	0	1	0	1	0	0	0	0	0	0	0	0	0	1	0	0	1	0	0	0	0	0	0	0	0	0	0	0	0	0	0	1	0	0	0	GSE92900	GSE92900	transcriptome	Baytube	10ug	1d
PXD009628_PXD009628_MNT1_CtrlA	0	0	0	0	0	0	0	0	0	0	0	0	0	0	0	0	0	0	0	0	0	0	0	0	0	0	0	0	0	0	0	0	0	0	0	0	0	0	0	0	0	0	0	PXD009628	PXD009628	proteome	MNT1	100 ug/ml	1d
PXD009628_PXD009628_MNT1_CtrlB	0	0	0	0	0	0	0	0	0	0	0	0	0	0	0	0	0	0	0	0	0	0	0	0	0	0	0	0	0	0	0	0	0	0	0	0	0	0	0	0	0	0	0	PXD009628	PXD009628	proteome	MNT1	100 ug/ml	1d
PXD009628_PXD009628_SNT1_CtrlA	0	0	0	0	0	0	0	0	0	0	0	0	0	0	0	0	0	0	0	0	0	0	0	0	0	0	0	0	0	0	0	0	0	0	0	0	0	0	0	0	0	0	0	PXD009628	PXD009628	proteome	SNT1	100 ug/ml	1d
PXD009628_PXD009628_SNT1_CtrlB	0	0	0	0	0	0	0	0	0	0	0	0	0	0	0	0	0	0	0	0	0	0	0	0	0	0	0	0	0	0	0	0	0	0	0	0	0	0	0	0	0	0	0	PXD009628	PXD009628	proteome	SNT1	100 ug/ml	1d
PXD009635_PXD009635_MNT1_CtrlA	0	0	0	0	0	0	0	0	0	0	0	0	0	0	0	0	0	0	0	0	0	0	0	0	0	0	0	0	0	0	0	0	0	0	0	0	0	0	0	0	0	0	0	PXD009635	PXD009635	proteome	MNT1	100 ug/ml	1d
PXD009635_PXD009635_MNT1_CtrlB	0	0	0	0	0	0	0	0	0	0	0	0	0	0	0	0	0	0	0	0	0	0	0	0	0	0	0	0	0	0	0	0	0	0	0	0	0	0	0	0	0	0	0	PXD009635	PXD009635	proteome	MNT1	100 ug/ml	1d
PXD009635_PXD009635_SNT1_CtrlA	0	0	0	0	0	0	0	0	0	0	0	0	0	0	0	0	0	0	0	0	0	0	0	0	0	0	0	0	0	0	0	0	0	0	0	0	0	0	0	0	0	0	0	PXD009635	PXD009635	proteome	SNT1	100 ug/ml	1d
PXD009635_PXD009635_SNT1_CtrlB	0	0	0	0	0	0	0	0	0	0	0	0	0	0	0	0	0	0	0	0	0	0	0	0	0	0	0	0	0	0	0	0	0	0	0	0	0	0	0	0	0	0	0	PXD009635	PXD009635	proteome	SNT1	100 ug/ml	1d
EMTAB6396_A549_SES_MW_A549-control_A549	0	0	0	0	0	0	0	0	0	1	1	0	0	0	0	0	0	0	0	0	0	1	0	0	0	0	0	0	1	0	0	0	0	0	0	0	0	0	0	0	0	0	0	EMTAB6396_A549	EMTAB6396_A549	transcriptome	SES_MW	10ug/ml	2d
EMTAB6396_A549_SES_SW_A549-control_A549	0	0	0	0	0	1	0	0	0	0	0	0	0	0	0	0	0	0	0	0	0	0	0	0	0	0	0	0	0	0	0	0	0	0	0	0	0	0	0	0	0	0	0	EMTAB6396_A549	EMTAB6396_A549	transcriptome	SES_SW	10ug/ml	2d
EMTAB6396_Beas2B_SES_MW_Beas2B-control_Beas2B	0	0	0	0	0	0	0	0	0	0	0	0	0	0	0	0	0	0	0	0	0	0	0	0	0	0	0	0	0	0	0	0	0	0	0	0	0	0	0	0	0	0	0	EMTAB6396_Beas2B	EMTAB6396_Beas2B	transcriptome	SES_MW	10ug/ml	2d
EMTAB6396_Beas2B_SES_SW_Beas2B-control_Beas2B	0	0	0	0	0	0	0	0	0	0	0	1	0	0	0	0	0	0	0	0	0	0	0	0	0	0	0	0	1	0	0	0	0	0	1	0	0	0	0	0	0	0	0	EMTAB6396_Beas2B	EMTAB6396_Beas2B	transcriptome	SES_SW	10ug/ml	2d
EMTAB6396_THP1_SES_MW_THP1-control_THP1	0	0	0	0	0	0	0	0	0	0	1	0	0	0	0	0	0	0	1	0	0	0	0	0	0	0	0	0	0	0	0	0	0	0	0	0	0	0	0	0	0	0	0	EMTAB6396_THP1	EMTAB6396_THP1	transcriptome	SES_MW	10ug/ml	2d
EMTAB6396_THP1_SES_SW_THP1-control_THP1	0	0	0	0	0	0	0	0	0	1	0	1	0	0	0	0	0	1	1	0	0	0	0	0	0	0	0	0	0	0	0	0	0	0	0	0	0	0	0	0	0	0	0	EMTAB6396_THP1	EMTAB6396_THP1	transcriptome	SES_SW	10ug/ml	2d
GSE92899_SES_24-control_24	0	0	0	0	0	0	0	0	0	0	0	0	0	0	0	0	0	0	0	0	0	0	0	0	0	0	0	0	0	0	0	0	0	0	0	0	0	0	0	0	0	0	0	GSE92899	GSE92899	transcriptome	SES	100 ug/ml	1d
GSE92899_SES_6-control_6	0	0	0	0	0	0	0	0	0	0	0	0	0	0	0	0	0	0	0	0	0	0	0	0	0	0	0	0	0	0	0	0	0	0	0	0	0	0	0	0	0	0	0	GSE92899	GSE92899	transcriptome	SES	100 ug/ml	6h
GSE92900_SES-control	0	1	0	0	0	0	0	1	0	1	0	1	0	0	0	0	0	1	1	0	1	1	0	0	0	0	0	0	0	0	0	0	0	0	0	0	0	0	0	0	0	0	0	GSE92900	GSE92900	transcriptome	SES	10ug	1d
PXD009628_PXD009628_MNT2_CtrlA	0	0	0	0	0	0	0	0	0	0	0	0	0	0	0	0	0	0	0	0	0	0	0	0	0	0	0	0	0	0	0	0	0	0	0	0	0	0	0	0	0	0	0	PXD009628	PXD009628	proteome	MNT2	100 ug/ml	1d
PXD009628_PXD009628_MNT2_CtrlB	0	0	0	0	0	0	0	0	0	0	0	0	0	0	0	0	0	0	0	0	0	0	0	0	0	0	0	0	0	0	0	0	0	0	0	0	0	0	0	0	0	0	0	PXD009628	PXD009628	proteome	MNT2	100 ug/ml	1d
PXD009628_PXD009628_SNT2_CtrlA	0	0	0	0	0	0	0	0	0	0	0	0	0	0	0	0	0	0	0	0	0	0	0	0	0	0	0	0	0	0	0	0	0	0	0	0	0	0	0	0	0	0	0	PXD009628	PXD009628	proteome	SNT2	100 ug/ml	1d
PXD009628_PXD009628_SNT2_CtrlB	0	0	0	0	0	0	0	0	0	0	0	0	0	0	0	0	0	0	0	0	0	0	0	0	0	0	0	0	0	0	0	0	0	0	0	0	0	0	0	0	0	0	0	PXD009628	PXD009628	proteome	SNT2	100 ug/ml	1d
PXD009635_PXD009635_MNT2_CtrlA	0	0	0	0	0	0	0	0	0	0	0	0	0	0	0	0	0	0	0	0	0	0	0	0	0	0	0	0	0	0	0	0	0	0	0	0	0	0	0	0	0	0	0	PXD009635	PXD009635	proteome	MNT2	100 ug/ml	1d
PXD009635_PXD009635_MNT2_CtrlB	0	0	0	0	0	0	0	0	0	0	0	0	0	0	0	0	0	0	0	0	0	0	0	0	0	0	0	0	0	0	0	0	0	0	0	0	0	0	0	0	0	0	0	PXD009635	PXD009635	proteome	MNT2	100 ug/ml	1d
PXD009635_PXD009635_SNT2_CtrlA	0	0	0	0	0	0	0	0	0	0	0	0	0	0	0	0	0	0	0	0	0	0	0	0	0	0	0	0	0	0	0	0	0	0	0	0	0	0	0	0	0	0	0	PXD009635	PXD009635	proteome	SNT2	100 ug/ml	1d
PXD009635_PXD009635_SNT2_CtrlB	0	0	0	0	0	0	0	0	0	0	0	0	0	0	0	0	0	0	0	0	0	0	0	0	0	0	0	0	0	0	0	0	0	0	0	0	0	0	0	0	0	0	0	PXD009635	PXD009635	proteome	SNT2	100 ug/ml	1d
GSE29042_MWCNT_10ug_1d-control_1d	1	1	0	0	0	0	1	1	1	1	1	1	0	0	1	1	1	1	1	1	1	1	1	0	0	0	1	1	0	0	0	0	0	0	0	0	0	0	0	0	0	0	0	GSE29042	GSE29042	transcriptome	Mitsui-7	10ug	1d
GSE29042_MWCNT_10ug_28d-control_28d	1	0	0	0	1	0	0	0	0	1	0	1	0	1	0	0	0	0	0	0	0	0	0	1	0	0	0	0	1	0	0	0	0	0	0	0	0	0	0	0	0	0	0	GSE29042	GSE29042	transcriptome	Mitsui-7	10ug	28d
GSE29042_MWCNT_10ug_56d-control_56d	1	0	0	0	0	0	0	0	0	0	0	0	0	0	0	0	0	0	0	0	0	1	0	0	0	0	0	0	0	0	0	0	0	0	0	0	0	0	0	0	0	0	0	GSE29042	GSE29042	transcriptome	Mitsui-7	10ug	56d
GSE29042_MWCNT_10ug_7d-control_7d	1	1	0	0	0	0	0	1	0	1	0	1	0	0	1	0	1	0	0	1	0	0	0	0	0	0	1	0	0	0	0	0	0	0	0	0	0	0	0	0	0	0	0	GSE29042	GSE29042	transcriptome	Mitsui-7	10ug	7d
GSE29042_MWCNT_20ug_1d-control_1d	1	1	0	0	0	0	1	1	1	1	1	1	1	0	1	1	1	1	1	1	1	1	1	1	0	0	1	1	0	0	0	0	0	0	0	0	0	0	0	0	0	0	0	GSE29042	GSE29042	transcriptome	Mitsui-7	20ug	1d
GSE29042_MWCNT_20ug_28d-control_28d	1	0	0	0	0	1	1	1	0	0	0	0	0	0	1	0	1	0	0	0	0	0	0	1	0	0	1	0	0	0	0	0	0	0	0	0	0	0	0	0	0	0	0	GSE29042	GSE29042	transcriptome	Mitsui-7	20ug	28d
GSE29042_MWCNT_20ug_56d-control_56d	1	1	0	0	0	0	0	0	0	0	1	0	0	0	0	0	1	0	0	0	0	0	0	0	0	0	1	0	0	0	0	0	0	0	0	0	0	0	0	0	0	0	0	GSE29042	GSE29042	transcriptome	Mitsui-7	20ug	56d
GSE29042_MWCNT_20ug_7d-control_7d	1	1	0	1	0	1	0	1	0	1	1	1	1	0	1	1	1	1	1	1	1	0	0	0	0	0	1	0	0	0	0	0	0	0	0	0	0	0	0	0	0	0	0	GSE29042	GSE29042	transcriptome	Mitsui-7	20ug	7d
GSE29042_MWCNT_40ug_1d-control_1d	1	1	0	0	0	0	1	1	0	1	1	1	0	1	1	1	1	0	1	1	1	1	1	0	0	1	1	1	0	0	0	0	0	0	0	0	0	0	0	0	0	0	0	GSE29042	GSE29042	transcriptome	Mitsui-7	40ug	1d
GSE29042_MWCNT_40ug_28d-control_28d	1	0	0	0	0	1	0	1	0	0	0	0	0	0	0	0	1	0	0	0	0	0	0	0	0	0	1	0	1	0	0	0	0	0	0	0	0	0	0	0	0	0	0	GSE29042	GSE29042	transcriptome	Mitsui-7	40ug	28d
GSE29042_MWCNT_40ug_56d-control_56d	1	1	0	0	0	0	0	0	0	0	0	0	0	0	0	0	1	0	0	0	0	1	0	0	0	0	1	0	0	0	0	0	0	0	0	0	0	0	0	0	0	0	0	GSE29042	GSE29042	transcriptome	Mitsui-7	40ug	56d
GSE29042_MWCNT_40ug_7d-control_7d	1	1	0	0	0	1	1	1	0	1	1	1	0	0	1	1	1	0	1	1	1	0	0	0	0	0	1	0	1	0	0	0	0	0	0	0	0	0	0	0	0	0	0	GSE29042	GSE29042	transcriptome	Mitsui-7	40ug	7d
GSE29042_MWCNT_80ug_1d-control_1d	1	0	1	0	0	0	1	0	0	0	0	0	0	1	1	1	1	0	0	0	1	1	1	0	0	0	1	1	0	0	0	0	0	0	0	0	0	0	0	0	0	0	0	GSE29042	GSE29042	transcriptome	Mitsui-7	80ug	1d
GSE29042_MWCNT_80ug_28d-control_28d	1	0	0	0	0	1	0	1	0	0	0	0	0	0	1	0	1	0	0	0	1	0	0	0	1	0	1	0	0	0	0	0	0	0	0	0	0	0	0	0	0	0	0	GSE29042	GSE29042	transcriptome	Mitsui-7	80ug	28d
GSE29042_MWCNT_80ug_56d-control_56d	1	0	0	0	0	1	1	1	0	1	0	0	1	0	0	1	1	0	0	1	1	0	0	0	0	0	1	0	0	0	0	0	0	0	0	0	0	0	0	0	0	0	0	GSE29042	GSE29042	transcriptome	Mitsui-7	80ug	56d
GSE29042_MWCNT_80ug_7d-control_7d	1	1	0	0	0	0	0	1	0	1	0	1	0	0	0	1	1	1	1	0	0	0	0	0	0	0	1	0	1	0	0	0	0	0	0	0	0	0	0	0	0	0	0	GSE29042	GSE29042	transcriptome	Mitsui-7	80ug	7d
GSE46998_MWCNT_high-control	1	0	0	0	0	0	1	0	0	1	0	0	0	1	0	1	1	0	0	0	1	1	1	0	1	0	1	0	0	1	0	0	0	0	0	1	0	0	0	0	0	0	0	GSE46998	GSE46998	transcriptome	Mitsui-7	162ug	1d
GSE46998_MWCNT_low-control	1	1	0	0	0	0	0	1	0	1	1	1	0	0	1	1	1	0	1	0	1	1	1	0	1	0	1	1	0	1	0	0	0	0	0	0	0	0	0	0	0	0	0	GSE46998	GSE46998	transcriptome	Mitsui-7	18ug	1d
GSE46998_MWCNT_medium-control	1	1	0	0	0	0	1	1	0	0	1	0	0	1	1	1	1	0	0	1	1	1	1	1	1	0	1	0	0	1	0	0	0	0	0	0	0	0	0	0	0	0	0	GSE46998	GSE46998	transcriptome	Mitsui-7	54ug	1d
PXD029842_PXD029842_NM401_Day180_150mg	0	0	0	0	0	0	0	0	0	0	0	0	0	0	0	0	0	0	0	0	0	0	0	0	0	0	0	0	0	0	0	0	0	0	0	0	0	0	0	0	0	0	0	PXD029842	PXD029842	proteome	NM401	150mg	180d
PXD029842_PXD029842_NM401_Day3_150mg	0	0	0	0	0	0	0	0	0	0	0	0	0	0	0	0	0	0	0	0	0	0	0	0	0	0	0	0	0	0	0	0	0	0	0	0	0	0	0	0	0	0	0	PXD029842	PXD029842	proteome	NM401	150mg	3d
PXD029842_PXD029842_NM401_Day3_50mg	0	0	0	0	0	0	0	0	0	0	0	0	0	0	0	0	0	0	0	0	0	0	0	0	0	0	0	0	0	0	0	0	0	0	0	0	0	0	0	0	0	0	0	PXD029842	PXD029842	proteome	NM401	50mg	3d
PXD029842_PXD029842_NM401_Day30_150mg	0	0	0	0	0	0	0	0	0	0	0	0	0	0	0	0	0	0	0	0	0	0	0	0	1	0	0	0	0	0	0	0	0	0	0	0	0	0	0	0	0	0	0	PXD029842	PXD029842	proteome	NM401	150mg	30d
PXD029842_PXD029842_NM401_Day30_50mg	0	0	0	0	0	0	0	0	0	0	0	0	0	0	0	0	0	0	0	0	0	0	0	0	0	0	0	0	0	0	0	0	0	0	0	0	0	0	0	0	0	0	0	PXD029842	PXD029842	proteome	NM401	50mg	30d
PXD029842_PXD029842_NM401_Day90_150mg	0	0	0	0	0	0	0	0	0	0	0	0	0	0	0	0	0	0	0	0	0	0	0	0	0	0	0	0	0	0	0	0	0	0	0	0	0	0	0	0	0	0	0	PXD029842	PXD029842	proteome	NM401	150mg	90d
PXD029842_PXD029842_NM401_Day90_50mg	0	0	0	0	0	0	0	0	0	0	0	0	0	0	0	0	0	0	0	0	0	0	0	0	0	0	0	0	0	0	0	0	0	0	0	0	0	0	0	0	0	0	0	PXD029842	PXD029842	proteome	NM401	50mg	90d
GSE55286_MWCNT_NM401_162ug_1d-control	1	0	1	0	0	0	0	0	0	0	0	0	0	1	0	1	1	0	0	0	1	1	1	0	0	1	1	1	0	0	0	0	0	1	0	1	0	1	0	0	0	0	0	GSE55286	GSE55286	transcriptome	NM401	162ug	1d
GSE55286_MWCNT_NM401_162ug_28d-control	1	0	0	0	0	1	1	1	0	0	0	0	1	0	0	0	1	0	0	0	1	0	0	0	1	1	0	0	1	1	0	0	1	0	1	0	0	0	1	0	0	0	0	GSE55286	GSE55286	transcriptome	NM401	162ug	28d
GSE55286_MWCNT_NM401_162ug_3d-control	1	1	0	0	0	0	1	1	1	1	1	1	1	1	1	1	1	1	1	1	1	1	1	0	1	0	1	1	0	0	0	0	0	0	1	0	0	1	0	0	0	0	0	GSE55286	GSE55286	transcriptome	NM401	162ug	3d
GSE55286_MWCNT_NM401_18ug_1d-control	1	1	0	0	0	0	1	1	0	1	0	0	0	0	0	1	1	1	1	0	1	1	1	0	1	1	0	1	0	0	0	0	0	0	1	0	0	0	0	0	0	0	0	GSE55286	GSE55286	transcriptome	NM401	18ug	1d
GSE55286_MWCNT_NM401_18ug_28d-control	0	0	0	0	0	0	0	0	0	0	0	0	0	0	0	0	0	0	0	0	0	0	0	0	0	0	0	0	0	0	0	0	0	0	1	0	0	0	0	0	0	0	0	GSE55286	GSE55286	transcriptome	NM401	18ug	28d
GSE55286_MWCNT_NM401_18ug_3d-control	1	1	0	0	0	0	1	1	0	1	1	1	1	0	1	1	1	1	1	1	1	1	1	0	1	0	0	0	0	0	0	0	0	0	0	0	0	1	0	0	0	0	0	GSE55286	GSE55286	transcriptome	NM401	18ug	3d
GSE55286_MWCNT_NM401_54ug_1d-control	1	1	0	0	0	0	0	1	1	1	0	1	1	0	0	1	1	1	1	0	1	1	1	0	1	1	0	1	1	0	0	0	0	0	0	0	0	1	0	0	0	0	0	GSE55286	GSE55286	transcriptome	NM401	54ug	1d
GSE55286_MWCNT_NM401_54ug_28d-control	0	1	0	0	0	0	0	1	0	0	0	0	0	0	0	0	0	0	1	0	1	0	0	0	1	0	0	0	1	0	0	0	1	0	1	0	0	0	0	0	0	0	0	GSE55286	GSE55286	transcriptome	NM401	54ug	28d
GSE55286_MWCNT_NM401_54ug_3d-control	1	1	0	0	0	0	1	1	0	1	1	1	1	0	0	1	1	1	1	1	1	1	1	0	1	0	0	0	1	0	0	0	0	0	0	0	0	1	0	0	0	0	0	GSE55286	GSE55286	transcriptome	NM401	54ug	3d
EMTAB6396_A549_GNF_A549-control_A549	0	0	0	0	0	0	0	0	0	0	0	0	0	0	0	0	0	0	0	0	0	0	0	0	0	0	0	0	0	0	0	0	0	0	0	0	0	0	0	0	0	0	0	EMTAB6396_A549	EMTAB6396_A549	transcriptome	GNF	10ug/ml	2d
EMTAB6396_Beas2B_GNF_Beas2B-control_Beas2B	0	0	0	0	0	0	0	0	0	0	0	0	0	0	0	0	0	0	0	0	0	0	0	0	0	0	0	0	0	0	0	0	0	0	0	0	0	0	0	0	0	0	0	EMTAB6396_Beas2B	EMTAB6396_Beas2B	transcriptome	GNF	10ug/ml	2d
EMTAB6396_THP1_GNF_THP1-control_THP1	0	0	0	0	0	0	0	0	0	1	0	1	0	0	0	0	1	0	0	0	0	0	0	0	0	0	1	0	0	0	0	0	0	0	1	0	0	0	0	0	0	0	0	EMTAB6396_THP1	EMTAB6396_THP1	transcriptome	GNF	10ug/ml	2d
GSE92899_Graphite_24-control_24	0	0	0	0	0	0	0	0	0	0	0	0	0	0	0	0	0	0	0	0	0	0	0	0	0	0	0	0	0	0	0	0	0	0	0	0	0	0	0	0	0	0	0	GSE92899	GSE92899	transcriptome	Graphite	100 ug/ml	1d
GSE92899_Graphite_6-control_6	0	0	0	0	0	0	0	0	0	0	0	0	0	0	0	0	0	0	0	0	0	0	0	0	0	0	0	0	0	0	0	0	0	0	0	0	0	0	0	0	0	0	0	GSE92899	GSE92899	transcriptome	Graphite	100 ug/ml	6h
GSE92900_Graphite-control	0	0	0	0	0	0	0	0	0	0	0	0	0	0	0	0	0	0	0	0	0	0	0	0	0	0	0	0	0	0	0	0	0	0	0	0	0	0	0	0	0	0	0	GSE92900	GSE92900	transcriptome	Graphite	10ug	1d
GSE92899_rCNT_24-control_24	0	0	0	0	0	0	0	0	0	0	0	0	0	0	0	0	0	0	0	0	0	0	0	0	0	0	0	0	0	0	0	0	0	0	0	0	0	0	0	0	0	0	0	GSE92899	GSE92899	transcriptome	rCNT	100 ug/ml	1d
GSE92899_rCNT_6-control_6	0	0	0	0	0	0	0	0	0	0	0	0	0	0	0	0	0	0	0	0	0	0	0	0	0	0	0	0	0	0	0	0	0	0	0	0	0	0	0	0	0	0	0	GSE92899	GSE92899	transcriptome	rCNT	100 ug/ml	6h
GSE92900_rCNT-control	1	1	0	0	0	0	0	1	1	1	0	1	0	0	0	1	1	1	1	0	1	1	0	0	1	0	1	0	1	0	0	0	0	0	0	0	0	0	0	0	0	0	0	GSE92900	GSE92900	transcriptome	rCNT	10ug	1d
PXD009628_PXD009628_SNH_CtrlA	0	0	0	0	0	0	0	0	0	0	0	0	0	0	0	0	0	0	0	0	0	0	0	0	0	0	0	0	0	0	0	0	0	0	0	0	0	0	0	0	0	0	0	PXD009628	PXD009628	proteome	SNH	100 ug/ml	1d
PXD009628_PXD009628_SNH_CtrlB	0	0	0	0	0	0	0	0	0	0	0	0	0	0	0	0	0	0	0	0	0	0	0	0	0	0	0	0	0	0	0	0	0	0	0	0	0	0	0	0	0	0	0	PXD009628	PXD009628	proteome	SNH	100 ug/ml	1d
PXD009635_PXD009635_SNH_CtrlA	0	0	0	0	0	0	0	0	0	0	0	0	0	0	0	0	0	0	0	0	0	0	0	0	0	0	0	0	0	0	0	0	0	0	0	0	0	0	0	0	0	0	0	PXD009635	PXD009635	proteome	SNH	100 ug/ml	1d
PXD009635_PXD009635_SNH_CtrlB	0	0	0	0	0	0	0	0	0	0	0	0	0	0	0	0	0	0	0	0	0	0	0	0	0	0	0	0	0	0	0	0	0	0	0	0	0	0	0	0	0	0	0	PXD009635	PXD009635	proteome	SNH	100 ug/ml	1d
GSE42068_MWCNT_100ugml_1h-control_1h	0	0	0	0	0	0	0	0	0	0	0	0	0	0	0	0	0	0	0	0	0	0	0	0	0	0	1	0	0	0	0	0	0	0	0	0	0	0	0	0	0	0	0	GSE42068	GSE42068	transcriptome	Cheaptubes	100ug/ml	1h
GSE42068_MWCNT_100ugml_24h-control_24h	0	0	0	0	0	0	0	0	1	1	0	1	0	0	0	0	1	1	1	0	1	1	1	0	1	0	1	0	0	0	0	0	0	0	0	0	0	0	0	0	0	0	0	GSE42068	GSE42068	transcriptome	Cheaptubes	100ug/ml	1d
GSE42068_MWCNT_10ugml_1h-control_1h	0	0	0	0	0	0	0	0	0	0	0	0	0	0	0	0	0	0	0	0	1	0	0	0	1	0	0	0	0	0	0	0	0	0	0	0	0	0	0	0	0	0	0	GSE42068	GSE42068	transcriptome	Cheaptubes	10ug/ml	1h
GSE42068_MWCNT_10ugml_24h-control_24h	0	0	0	0	0	0	0	0	1	1	0	1	0	0	0	0	1	1	1	0	1	1	1	0	1	0	1	1	0	1	0	0	1	0	0	0	0	0	0	0	1	1	0	GSE42068	GSE42068	transcriptome	Cheaptubes	10ug/ml	1d
EMTAB6396_A549_CH_A549-control_A549	0	0	0	0	0	0	0	0	0	0	0	0	0	0	0	0	0	0	0	0	0	0	0	0	0	0	0	0	0	0	0	0	0	0	0	0	0	0	0	0	0	0	0	EMTAB6396_A549	EMTAB6396_A549	transcriptome	Cheaptubes	10ug/ml	2d
EMTAB6396_A549_M_A549-control_A549	0	0	0	0	0	0	0	0	0	1	0	1	0	0	0	0	0	0	0	0	0	1	0	0	0	0	0	0	0	0	0	0	0	0	1	1	0	0	0	0	0	0	0	EMTAB6396_A549	EMTAB6396_A549	transcriptome	Mitsui-7	10ug/ml	2d
EMTAB6396_Beas2B_CH_Beas2B-control_Beas2B	0	0	0	0	1	1	1	0	0	1	0	1	0	0	0	0	0	1	1	0	0	1	1	0	0	0	1	1	0	0	0	1	0	0	0	0	0	0	0	0	0	0	1	EMTAB6396_Beas2B	EMTAB6396_Beas2B	transcriptome	Cheaptubes	10ug/ml	2d
EMTAB6396_Beas2B_M_Beas2B-control_Beas2B	0	0	0	0	0	0	0	0	0	0	0	0	0	0	0	0	0	1	1	0	0	0	0	0	0	0	0	0	0	0	0	0	0	0	0	0	0	0	0	0	0	0	0	EMTAB6396_Beas2B	EMTAB6396_Beas2B	transcriptome	Mitsui-7	10ug/ml	2d
EMTAB6396_THP1_CH_THP1-control_THP1	0	0	0	0	0	0	0	0	0	1	0	0	0	0	0	0	0	1	1	0	0	0	0	0	0	0	1	0	0	0	0	0	0	0	0	0	0	0	0	0	0	0	0	EMTAB6396_THP1	EMTAB6396_THP1	transcriptome	Cheaptubes	10ug/ml	2d
EMTAB6396_THP1_M_THP1-control_THP1	1	1	0	0	0	1	0	1	1	1	1	1	0	1	1	1	1	1	1	1	0	1	0	0	0	1	1	0	0	0	0	0	0	0	1	0	0	0	0	0	0	0	0	EMTAB6396_THP1	EMTAB6396_THP1	transcriptome	Mitsui-7	10ug/ml	2d
GSE92899_tCNT_24-control_24	0	0	0	0	0	0	0	0	0	0	0	0	0	0	0	0	0	0	0	0	0	0	0	0	0	0	0	0	0	0	0	0	0	0	0	0	0	0	0	0	0	0	0	GSE92899	GSE92899	transcriptome	tCNT	100 ug/ml	1d
GSE92899_tCNT_6-control_6	0	0	0	0	0	0	0	0	0	0	0	0	0	0	0	0	0	0	0	0	0	0	0	0	0	0	0	0	0	0	0	0	0	0	0	0	0	0	0	0	0	0	0	GSE92899	GSE92899	transcriptome	tCNT	100 ug/ml	6h
GSE92900_tCNT-control	0	0	0	0	0	0	0	0	0	1	0	1	0	0	0	0	0	0	0	0	0	1	0	0	0	0	0	0	0	0	0	0	0	0	0	0	0	0	0	1	0	0	0	GSE92900	GSE92900	transcriptome	tCNT	10ug	1d
EMTAB6396_A549_SIG_SW_A549-control_A549	0	0	0	0	0	1	0	0	0	1	0	1	0	0	0	0	0	0	0	0	0	1	0	0	0	0	0	0	0	0	0	0	0	0	1	0	0	0	0	0	0	0	0	EMTAB6396_A549	EMTAB6396_A549	transcriptome	SIG_SW	10ug/ml	2d
EMTAB6396_Beas2B_SIG_SW_Beas2B-control_Beas2B	0	0	0	0	0	0	0	0	0	0	0	1	0	0	0	0	0	0	0	0	0	0	0	0	1	0	0	0	1	0	0	0	0	0	1	0	0	0	0	0	0	0	0	EMTAB6396_Beas2B	EMTAB6396_Beas2B	transcriptome	SIG_SW	10ug/ml	2d
EMTAB6396_THP1_SIG_SW_THP1-control_THP1	0	0	0	0	0	0	0	0	0	1	0	1	0	0	0	0	0	0	1	0	0	0	0	0	0	0	0	0	0	0	0	0	0	0	0	0	0	0	0	0	0	0	0	EMTAB6396_THP1	EMTAB6396_THP1	transcriptome	SIG_SW	10ug/ml	2d
EMTAB6396_A549_SIG_MW_A549-control_A549	0	0	0	0	0	1	0	0	0	1	0	1	0	0	0	0	0	0	0	0	0	1	0	0	0	0	0	0	0	0	0	0	0	0	1	0	0	0	0	0	0	0	0	EMTAB6396_A549	EMTAB6396_A549	transcriptome	SIG_MW	10ug/ml	2d
EMTAB6396_Beas2B_SIG_MW_Beas2B-control_Beas2B	0	0	0	0	0	0	0	0	0	0	0	0	0	0	0	0	0	0	0	0	0	0	0	0	1	0	0	0	0	0	0	0	0	0	0	0	0	0	0	0	0	0	0	EMTAB6396_Beas2B	EMTAB6396_Beas2B	transcriptome	SIG_MW	10ug/ml	2d
EMTAB6396_THP1_SIG_MW_THP1-control_THP1	0	0	0	0	0	0	0	0	0	1	0	1	0	0	0	0	0	1	1	0	0	0	0	0	0	0	0	0	0	0	0	0	0	0	0	0	0	0	0	0	0	0	0	EMTAB6396_THP1	EMTAB6396_THP1	transcriptome	SIG_MW	10ug/ml	2d
[truncated: 9 more columns]

## Sheet: No fiber
conditions	Lung Inflammation	ALLOGRAFT_REJECTION	ANDROGEN_RESPONSE	ANGIOGENESIS	APICAL_JUNCTION	CHOLESTEROL_HOMEOSTASIS	COAGULATION	COMPLEMENT	DNA_REPAIR	E2F_TARGETS	EPITHELIAL_MESENCHYMAL_TRANSITION	G2M_CHECKPOINT	GLYCOLYSIS	HYPOXIA	IL2_STAT5_SIGNALING	IL6_JAK_STAT3_SIGNALING	INFLAMMATORY_RESPONSE	INTERFERON_ALPHA_RESPONSE	INTERFERON_GAMMA_RESPONSE	KRAS_SIGNALING_UP	MTORC1_SIGNALING	MYC_TARGETS_V1	MYC_TARGETS_V2	MYOGENESIS	OXIDATIVE_PHOSPHORYLATION	PROTEIN_SECRETION	TNFA_SIGNALING_VIA_NFKB	UNFOLDED_PROTEIN_RESPONSE	UV_RESPONSE_DN	ADIPOGENESIS	ESTROGEN_RESPONSE_EARLY	ESTROGEN_RESPONSE_LATE	FATTY_ACID_METABOLISM	HEME_METABOLISM	MITOTIC_SPINDLE	P53_PATHWAY	PEROXISOME	UV_RESPONSE_UP	XENOBIOTIC_METABOLISM	SPERMATOGENESIS	APOPTOSIS	KRAS_SIGNALING_DN	BILE_ACID_METABOLISM	dataSetId	id	platform	nanomaterial	concentration	incTime
EMTAB6396_A549_CB_A549-control_A549	0	0	0	0	0	1	0	0	0	1	1	0	0	0	0	0	0	0	0	0	0	1	0	0	0	0	0	0	0	0	0	0	0	0	0	0	0	0	0	0	0	0	0	EMTAB6396_A549	EMTAB6396_A549	transcriptome	CB	10ug/ml	2d
EMTAB6396_Beas2B_CB_Beas2B-control_Beas2B	0	0	0	0	0	0	0	0	0	0	0	0	0	0	0	0	0	0	0	0	0	0	0	0	0	0	0	0	0	0	0	0	0	0	1	0	0	0	0	0	0	0	0	EMTAB6396_Beas2B	EMTAB6396_Beas2B	transcriptome	CB	10ug/ml	2d
EMTAB6396_THP1_CB_THP1-control_THP1	0	0	0	0	0	0	0	0	0	1	0	1	0	0	0	0	0	1	1	0	0	0	0	0	0	0	0	0	0	0	0	0	0	0	0	0	0	0	0	0	0	0	0	EMTAB6396_THP1	EMTAB6396_THP1	transcriptome	CB	10ug/ml	2d
EMTAB6396_A549_FULL_A549-control_A549	0	0	0	0	0	0	0	0	0	1	0	1	0	0	0	0	0	0	0	0	0	0	0	0	0	0	0	0	1	0	0	0	0	0	0	0	0	0	0	0	0	0	0	EMTAB6396_A549	EMTAB6396_A549	transcriptome	FULL	10ug/ml	2d
EMTAB6396_Beas2B_FULL_Beas2B-control_Beas2B	0	0	0	0	0	0	0	0	0	0	0	0	0	0	0	0	0	0	0	0	0	0	1	0	0	0	0	0	0	0	0	0	0	0	0	0	0	0	0	0	0	0	0	EMTAB6396_Beas2B	EMTAB6396_Beas2B	transcriptome	FULL	10ug/ml	2d
EMTAB6396_THP1_FULL_THP1-control_THP1	0	0	0	0	0	0	0	0	0	0	0	0	0	0	0	0	0	1	1	0	0	0	0	0	0	0	0	0	0	0	0	0	0	0	0	0	0	0	0	0	0	0	0	EMTAB6396_THP1	EMTAB6396_THP1	transcriptome	FULL	10ug/ml	2d
GSE92899_Fullerene_24-control_24	0	0	0	0	0	0	0	0	0	0	0	0	0	0	0	0	0	0	0	0	0	0	0	0	0	0	0	0	0	0	0	0	0	0	0	0	0	0	0	0	0	0	0	GSE92899	GSE92899	transcriptome	fullerene	100 ug/ml	1d
GSE92899_Fullerene_6-control_6	0	0	0	0	0	0	0	0	0	0	0	0	0	0	0	0	0	0	0	0	0	0	0	0	0	0	0	0	0	0	0	0	0	0	0	0	0	0	0	0	0	0	0	GSE92899	GSE92899	transcriptome	fullerene	100 ug/ml	6h
GSE92900_fullerene-control	0	0	0	0	0	0	0	0	0	1	0	1	0	0	0	0	0	0	0	0	0	0	0	0	0	0	0	0	0	0	0	0	0	0	0	0	0	0	0	0	0	0	0	GSE92900	GSE92900	transcriptome	fullerene	10ug	1d
	0	0	0	0	0	1	0	0	0	4	1	3	0	0	0	0	0	2	2	0	0	1	1	0	0	0	0	0	1	0	0	0	0	0	1	0	0	0	0	0	0	0	0
No fiber	0	0	0	0	0	11.1111	0	0	0	44.4444	11.1111	33.3333	0	0	0	0	0	22.2222	22.2222	0	0	11.1111	11.1111	0	0	0	0	0	11.1111	0	0	0	0	0	11.1111	0	0	0	0	0	0	0	0
[truncated: 9 more columns]

## Sheet: Long-rigid
conditions	Lung Inflammation	ALLOGRAFT_REJECTION	ANDROGEN_RESPONSE	ANGIOGENESIS	APICAL_JUNCTION	CHOLESTEROL_HOMEOSTASIS	COAGULATION	COMPLEMENT	DNA_REPAIR	E2F_TARGETS	EPITHELIAL_MESENCHYMAL_TRANSITION	G2M_CHECKPOINT	GLYCOLYSIS	HYPOXIA	IL2_STAT5_SIGNALING	IL6_JAK_STAT3_SIGNALING	INFLAMMATORY_RESPONSE	INTERFERON_ALPHA_RESPONSE	INTERFERON_GAMMA_RESPONSE	KRAS_SIGNALING_UP	MTORC1_SIGNALING	MYC_TARGETS_V1	MYC_TARGETS_V2	MYOGENESIS	OXIDATIVE_PHOSPHORYLATION	PROTEIN_SECRETION	TNFA_SIGNALING_VIA_NFKB	UNFOLDED_PROTEIN_RESPONSE	UV_RESPONSE_DN	ADIPOGENESIS	ESTROGEN_RESPONSE_EARLY	ESTROGEN_RESPONSE_LATE	FATTY_ACID_METABOLISM	HEME_METABOLISM	MITOTIC_SPINDLE	P53_PATHWAY	PEROXISOME	UV_RESPONSE_UP	XENOBIOTIC_METABOLISM	SPERMATOGENESIS	APOPTOSIS	KRAS_SIGNALING_DN	BILE_ACID_METABOLISM	dataSetId	id	platform	nanomaterial	concentration	incTime
GSE29042_MWCNT_10ug_1d-control_1d	1	1	0	0	0	0	1	1	1	1	1	1	0	0	1	1	1	1	1	1	1	1	1	0	0	0	1	1	0	0	0	0	0	0	0	0	0	0	0	0	0	0	0	GSE29042	GSE29042	transcriptome	Mitsui-7	10ug	1d
GSE29042_MWCNT_10ug_28d-control_28d	1	0	0	0	1	0	0	0	0	1	0	1	0	1	0	0	0	0	0	0	0	0	0	1	0	0	0	0	1	0	0	0	0	0	0	0	0	0	0	0	0	0	0	GSE29042	GSE29042	transcriptome	Mitsui-7	10ug	28d
GSE29042_MWCNT_10ug_56d-control_56d	1	0	0	0	0	0	0	0	0	0	0	0	0	0	0	0	0	0	0	0	0	1	0	0	0	0	0	0	0	0	0	0	0	0	0	0	0	0	0	0	0	0	0	GSE29042	GSE29042	transcriptome	Mitsui-7	10ug	56d
GSE29042_MWCNT_10ug_7d-control_7d	1	1	0	0	0	0	0	1	0	1	0	1	0	0	1	0	1	0	0	1	0	0	0	0	0	0	1	0	0	0	0	0	0	0	0	0	0	0	0	0	0	0	0	GSE29042	GSE29042	transcriptome	Mitsui-7	10ug	7d
GSE29042_MWCNT_20ug_1d-control_1d	1	1	0	0	0	0	1	1	1	1	1	1	1	0	1	1	1	1	1	1	1	1	1	1	0	0	1	1	0	0	0	0	0	0	0	0	0	0	0	0	0	0	0	GSE29042	GSE29042	transcriptome	Mitsui-7	20ug	1d
GSE29042_MWCNT_20ug_28d-control_28d	1	0	0	0	0	1	1	1	0	0	0	0	0	0	1	0	1	0	0	0	0	0	0	1	0	0	1	0	0	0	0	0	0	0	0	0	0	0	0	0	0	0	0	GSE29042	GSE29042	transcriptome	Mitsui-7	20ug	28d
GSE29042_MWCNT_20ug_56d-control_56d	1	1	0	0	0	0	0	0	0	0	1	0	0	0	0	0	1	0	0	0	0	0	0	0	0	0	1	0	0	0	0	0	0	0	0	0	0	0	0	0	0	0	0	GSE29042	GSE29042	transcriptome	Mitsui-7	20ug	56d
GSE29042_MWCNT_20ug_7d-control_7d	1	1	0	1	0	1	0	1	0	1	1	1	1	0	1	1	1	1	1	1	1	0	0	0	0	0	1	0	0	0	0	0	0	0	0	0	0	0	0	0	0	0	0	GSE29042	GSE29042	transcriptome	Mitsui-7	20ug	7d
GSE29042_MWCNT_40ug_1d-control_1d	1	1	0	0	0	0	1	1	0	1	1	1	0	1	1	1	1	0	1	1	1	1	1	0	0	1	1	1	0	0	0	0	0	0	0	0	0	0	0	0	0	0	0	GSE29042	GSE29042	transcriptome	Mitsui-7	40ug	1d
GSE29042_MWCNT_40ug_28d-control_28d	1	0	0	0	0	1	0	1	0	0	0	0	0	0	0	0	1	0	0	0	0	0	0	0	0	0	1	0	1	0	0	0	0	0	0	0	0	0	0	0	0	0	0	GSE29042	GSE29042	transcriptome	Mitsui-7	40ug	28d
GSE29042_MWCNT_40ug_56d-control_56d	1	1	0	0	0	0	0	0	0	0	0	0	0	0	0	0	1	0	0	0	0	1	0	0	0	0	1	0	0	0	0	0	0	0	0	0	0	0	0	0	0	0	0	GSE29042	GSE29042	transcriptome	Mitsui-7	40ug	56d
GSE29042_MWCNT_40ug_7d-control_7d	1	1	0	0	0	1	1	1	0	1	1	1	0	0	1	1	1	0	1	1	1	0	0	0	0	0	1	0	1	0	0	0	0	0	0	0	0	0	0	0	0	0	0	GSE29042	GSE29042	transcriptome	Mitsui-7	40ug	7d
GSE29042_MWCNT_80ug_1d-control_1d	1	0	1	0	0	0	1	0	0	0	0	0	0	1	1	1	1	0	0	0	1	1	1	0	0	0	1	1	0	0	0	0	0	0	0	0	0	0	0	0	0	0	0	GSE29042	GSE29042	transcriptome	Mitsui-7	80ug	1d
GSE29042_MWCNT_80ug_28d-control_28d	1	0	0	0	0	1	0	1	0	0	0	0	0	0	1	0	1	0	0	0	1	0	0	0	1	0	1	0	0	0	0	0	0	0	0	0	0	0	0	0	0	0	0	GSE29042	GSE29042	transcriptome	Mitsui-7	80ug	28d
GSE29042_MWCNT_80ug_56d-control_56d	1	0	0	0	0	1	1	1	0	1	0	0	1	0	0	1	1	0	0	1	1	0	0	0	0	0	1	0	0	0	0	0	0	0	0	0	0	0	0	0	0	0	0	GSE29042	GSE29042	transcriptome	Mitsui-7	80ug	56d
GSE29042_MWCNT_80ug_7d-control_7d	1	1	0	0	0	0	0	1	0	1	0	1	0	0	0	1	1	1	1	0	0	0	0	0	0	0	1	0	1	0	0	0	0	0	0	0	0	0	0	0	0	0	0	GSE29042	GSE29042	transcriptome	Mitsui-7	80ug	7d
GSE46998_MWCNT_high-control	1	0	0	0	0	0	1	0	0	1	0	0	0	1	0	1	1	0	0	0	1	1	1	0	1	0	1	0	0	1	0	0	0	0	0	1	0	0	0	0	0	0	0	GSE46998	GSE46998	transcriptome	Mitsui-7	162ug	1d
GSE46998_MWCNT_low-control	1	1	0	0	0	0	0	1	0	1	1	1	0	0	1	1	1	0	1	0	1	1	1	0	1	0	1	1	0	1	0	0	0	0	0	0	0	0	0	0	0	0	0	GSE46998	GSE46998	transcriptome	Mitsui-7	18ug	1d
GSE46998_MWCNT_medium-control	1	1	0	0	0	0	1	1	0	0	1	0	0	1	1	1	1	0	0	1	1	1	1	1	1	0	1	0	0	1	0	0	0	0	0	0	0	0	0	0	0	0	0	GSE46998	GSE46998	transcriptome	Mitsui-7	54ug	1d
PXD029842_PXD029842_NM401_Day180_150mg	0	0	0	0	0	0	0	0	0	0	0	0	0	0	0	0	0	0	0	0	0	0	0	0	0	0	0	0	0	0	0	0	0	0	0	0	0	0	0	0	0	0	0	PXD029842	PXD029842	proteome	NM401	150mg	180d
PXD029842_PXD029842_NM401_Day3_150mg	0	0	0	0	0	0	0	0	0	0	0	0	0	0	0	0	0	0	0	0	0	0	0	0	0	0	0	0	0	0	0	0	0	0	0	0	0	0	0	0	0	0	0	PXD029842	PXD029842	proteome	NM401	150mg	3d
PXD029842_PXD029842_NM401_Day3_50mg	0	0	0	0	0	0	0	0	0	0	0	0	0	0	0	0	0	0	0	0	0	0	0	0	0	0	0	0	0	0	0	0	0	0	0	0	0	0	0	0	0	0	0	PXD029842	PXD029842	proteome	NM401	50mg	3d
PXD029842_PXD029842_NM401_Day30_150mg	0	0	0	0	0	0	0	0	0	0	0	0	0	0	0	0	0	0	0	0	0	0	0	0	1	0	0	0	0	0	0	0	0	0	0	0	0	0	0	0	0	0	0	PXD029842	PXD029842	proteome	NM401	150mg	30d
PXD029842_PXD029842_NM401_Day30_50mg	0	0	0	0	0	0	0	0	0	0	0	0	0	0	0	0	0	0	0	0	0	0	0	0	0	0	0	0	0	0	0	0	0	0	0	0	0	0	0	0	0	0	0	PXD029842	PXD029842	proteome	NM401	50mg	30d
PXD029842_PXD029842_NM401_Day90_150mg	0	0	0	0	0	0	0	0	0	0	0	0	0	0	0	0	0	0	0	0	0	0	0	0	0	0	0	0	0	0	0	0	0	0	0	0	0	0	0	0	0	0	0	PXD029842	PXD029842	proteome	NM401	150mg	90d
PXD029842_PXD029842_NM401_Day90_50mg	0	0	0	0	0	0	0	0	0	0	0	0	0	0	0	0	0	0	0	0	0	0	0	0	0	0	0	0	0	0	0	0	0	0	0	0	0	0	0	0	0	0	0	PXD029842	PXD029842	proteome	NM401	50mg	90d
GSE55286_MWCNT_NM401_162ug_1d-control	1	0	1	0	0	0	0	0	0	0	0	0	0	1	0	1	1	0	0	0	1	1	1	0	0	1	1	1	0	0	0	0	0	1	0	1	0	1	0	0	0	0	0	GSE55286	GSE55286	transcriptome	NM401	162ug	1d
GSE55286_MWCNT_NM401_162ug_28d-control	1	0	0	0	0	1	1	1	0	0	0	0	1	0	0	0	1	0	0	0	1	0	0	0	1	1	0	0	1	1	0	0	1	0	1	0	0	0	1	0	0	0	0	GSE55286	GSE55286	transcriptome	NM401	162ug	28d
GSE55286_MWCNT_NM401_162ug_3d-control	1	1	0	0	0	0	1	1	1	1	1	1	1	1	1	1	1	1	1	1	1	1	1	0	1	0	1	1	0	0	0	0	0	0	1	0	0	1	0	0	0	0	0	GSE55286	GSE55286	transcriptome	NM401	162ug	3d
GSE55286_MWCNT_NM401_18ug_1d-control	1	1	0	0	0	0	1	1	0	1	0	0	0	0	0	1	1	1	1	0	1	1	1	0	1	1	0	1	0	0	0	0	0	0	1	0	0	0	0	0	0	0	0	GSE55286	GSE55286	transcriptome	NM401	18ug	1d
GSE55286_MWCNT_NM401_18ug_28d-control	0	0	0	0	0	0	0	0	0	0	0	0	0	0	0	0	0	0	0	0	0	0	0	0	0	0	0	0	0	0	0	0	0	0	1	0	0	0	0	0	0	0	0	GSE55286	GSE55286	transcriptome	NM401	18ug	28d
GSE55286_MWCNT_NM401_18ug_3d-control	1	1	0	0	0	0	1	1	0	1	1	1	1	0	1	1	1	1	1	1	1	1	1	0	1	0	0	0	0	0	0	0	0	0	0	0	0	1	0	0	0	0	0	GSE55286	GSE55286	transcriptome	NM401	18ug	3d
GSE55286_MWCNT_NM401_54ug_1d-control	1	1	0	0	0	0	0	1	1	1	0	1	1	0	0	1	1	1	1	0	1	1	1	0	1	1	0	1	1	0	0	0	0	0	0	0	0	1	0	0	0	0	0	GSE55286	GSE55286	transcriptome	NM401	54ug	1d
GSE55286_MWCNT_NM401_54ug_28d-control	0	1	0	0	0	0	0	1	0	0	0	0	0	0	0	0	0	0	1	0	1	0	0	0	1	0	0	0	1	0	0	0	1	0	1	0	0	0	0	0	0	0	0	GSE55286	GSE55286	transcriptome	NM401	54ug	28d
GSE55286_MWCNT_NM401_54ug_3d-control	1	1	0	0	0	0	1	1	0	1	1	1	1	0	0	1	1	1	1	1	1	1	1	0	1	0	0	0	1	0	0	0	0	0	0	0	0	1	0	0	0	0	0	GSE55286	GSE55286	transcriptome	NM401	54ug	3d
EMTAB6396_A549_GNF_A549-control_A549	0	0	0	0	0	0	0	0	0	0	0	0	0	0	0	0	0	0	0	0	0	0	0	0	0	0	0	0	0	0	0	0	0	0	0	0	0	0	0	0	0	0	0	EMTAB6396_A549	EMTAB6396_A549	transcriptome	GNF	10ug/ml	2d
EMTAB6396_Beas2B_GNF_Beas2B-control_Beas2B	0	0	0	0	0	0	0	0	0	0	0	0	0	0	0	0	0	0	0	0	0	0	0	0	0	0	0	0	0	0	0	0	0	0	0	0	0	0	0	0	0	0	0	EMTAB6396_Beas2B	EMTAB6396_Beas2B	transcriptome	GNF	10ug/ml	2d
EMTAB6396_THP1_GNF_THP1-control_THP1	0	0	0	0	0	0	0	0	0	1	0	1	0	0	0	0	1	0	0	0	0	0	0	0	0	0	1	0	0	0	0	0	0	0	1	0	0	0	0	0	0	0	0	EMTAB6396_THP1	EMTAB6396_THP1	transcriptome	GNF	10ug/ml	2d
GSE92899_Graphite_24-control_24	0	0	0	0	0	0	0	0	0	0	0	0	0	0	0	0	0	0	0	0	0	0	0	0	0	0	0	0	0	0	0	0	0	0	0	0	0	0	0	0	0	0	0	GSE92899	GSE92899	transcriptome	Graphite	100 ug/ml	1d
GSE92899_Graphite_6-control_6	0	0	0	0	0	0	0	0	0	0	0	0	0	0	0	0	0	0	0	0	0	0	0	0	0	0	0	0	0	0	0	0	0	0	0	0	0	0	0	0	0	0	0	GSE92899	GSE92899	transcriptome	Graphite	100 ug/ml	6h
GSE92900_Graphite-control	0	0	0	0	0	0	0	0	0	0	0	0	0	0	0	0	0	0	0	0	0	0	0	0	0	0	0	0	0	0	0	0	0	0	0	0	0	0	0	0	0	0	0	GSE92900	GSE92900	transcriptome	Graphite	10ug	1d
GSE92899_rCNT_24-control_24	0	0	0	0	0	0	0	0	0	0	0	0	0	0	0	0	0	0	0	0	0	0	0	0	0	0	0	0	0	0	0	0	0	0	0	0	0	0	0	0	0	0	0	GSE92899	GSE92899	transcriptome	rCNT	100 ug/ml	1d
GSE92899_rCNT_6-control_6	0	0	0	0	0	0	0	0	0	0	0	0	0	0	0	0	0	0	0	0	0	0	0	0	0	0	0	0	0	0	0	0	0	0	0	0	0	0	0	0	0	0	0	GSE92899	GSE92899	transcriptome	rCNT	100 ug/ml	6h
GSE92900_rCNT-control	1	1	0	0	0	0	0	1	1	1	0	1	0	0	0	1	1	1	1	0	1	1	0	0	1	0	1	0	1	0	0	0	0	0	0	0	0	0	0	0	0	0	0	GSE92900	GSE92900	transcriptome	rCNT	10ug	1d
EMTAB6396_A549_M_A549-control_A549	0	0	0	0	0	0	0	0	0	1	0	1	0	0	0	0	0	0	0	0	0	1	0	0	0	0	0	0	0	0	0	0	0	0	1	1	0	0	0	0	0	0	0	EMTAB6396_A549	EMTAB6396_A549	transcriptome	Mitsui-7	10ug/ml	2d
EMTAB6396_Beas2B_M_Beas2B-control_Beas2B	0	0	0	0	0	0	0	0	0	0	0	0	0	0	0	0	0	1	1	0	0	0	0	0	0	0	0	0	0	0	0	0	0	0	0	0	0	0	0	0	0	0	0	EMTAB6396_Beas2B	EMTAB6396_Beas2B	transcriptome	Mitsui-7	10ug/ml	2d
EMTAB6396_THP1_M_THP1-control_THP1	1	1	0	0	0	1	0	1	1	1	1	1	0	1	1	1	1	1	1	1	0	1	0	0	0	1	1	0	0	0	0	0	0	0	1	0	0	0	0	0	0	0	0	EMTAB6396_THP1	EMTAB6396_THP1	transcriptome	Mitsui-7	10ug/ml	2d
	28	19	2	1	1	8	14	22	6	20	12	17	8	8	14	19	27	12	16	12	20	18	13	4	13	6	22	9	9	4	0	0	2	1	8	3	0	5	1	0	0	0	0
Long-rigid	59.5745	40.4255	4.25532	2.12766	2.12766	17.0213	29.7872	46.8085	12.766	42.5532	25.5319	36.1702	17.0213	17.0213	29.7872	40.4255	57.4468	25.5319	34.0426	25.5319	42.5532	38.2979	27.6596	8.51064	27.6596	12.766	46.8085	19.1489	19.1489	8.51064	0	0	4.25532	2.12766	17.0213	6.38298	0	10.6383	2.12766	0	0	0	0
Long-tangled	0	0	0	0	5	15	5	0	10	45	0	45	0	0	0	0	10	25	30	0	15	30	15	0	25	0	25	10	5	5	0	5	5	0	15	0	0	0	0	5	5	5	5
No fiber	0	0	0	0	0	11.1111	0	0	0	44.4444	11.1111	33.3333	0	0	0	0	0	22.2222	22.2222	0	0	11.1111	11.1111	0	0	0	0	0	11.1111	0	0	0	0	0	11.1111	0	0	0	0	0	0	0	0
[truncated: 9 more columns]

## Sheet: Long-tangled
conditions	Lung Inflammation	ALLOGRAFT_REJECTION	ANDROGEN_RESPONSE	ANGIOGENESIS	APICAL_JUNCTION	CHOLESTEROL_HOMEOSTASIS	COAGULATION	COMPLEMENT	DNA_REPAIR	E2F_TARGETS	EPITHELIAL_MESENCHYMAL_TRANSITION	G2M_CHECKPOINT	GLYCOLYSIS	HYPOXIA	IL2_STAT5_SIGNALING	IL6_JAK_STAT3_SIGNALING	INFLAMMATORY_RESPONSE	INTERFERON_ALPHA_RESPONSE	INTERFERON_GAMMA_RESPONSE	KRAS_SIGNALING_UP	MTORC1_SIGNALING	MYC_TARGETS_V1	MYC_TARGETS_V2	MYOGENESIS	OXIDATIVE_PHOSPHORYLATION	PROTEIN_SECRETION	TNFA_SIGNALING_VIA_NFKB	UNFOLDED_PROTEIN_RESPONSE	UV_RESPONSE_DN	ADIPOGENESIS	ESTROGEN_RESPONSE_EARLY	ESTROGEN_RESPONSE_LATE	FATTY_ACID_METABOLISM	HEME_METABOLISM	MITOTIC_SPINDLE	P53_PATHWAY	PEROXISOME	UV_RESPONSE_UP	XENOBIOTIC_METABOLISM	SPERMATOGENESIS	APOPTOSIS	KRAS_SIGNALING_DN	BILE_ACID_METABOLISM	dataSetId	id	platform	nanomaterial	concentration	incTime
GSE42068_MWCNT_100ugml_1h-control_1h	0	0	0	0	0	0	0	0	0	0	0	0	0	0	0	0	0	0	0	0	0	0	0	0	0	0	1	0	0	0	0	0	0	0	0	0	0	0	0	0	0	0	0	GSE42068	GSE42068	transcriptome	Cheaptubes	100ug/ml	1h
GSE42068_MWCNT_100ugml_24h-control_24h	0	0	0	0	0	0	0	0	1	1	0	1	0	0	0	0	1	1	1	0	1	1	1	0	1	0	1	0	0	0	0	0	0	0	0	0	0	0	0	0	0	0	0	GSE42068	GSE42068	transcriptome	Cheaptubes	100ug/ml	1d
GSE42068_MWCNT_10ugml_1h-control_1h	0	0	0	0	0	0	0	0	0	0	0	0	0	0	0	0	0	0	0	0	1	0	0	0	1	0	0	0	0	0	0	0	0	0	0	0	0	0	0	0	0	0	0	GSE42068	GSE42068	transcriptome	Cheaptubes	10ug/ml	1h
GSE42068_MWCNT_10ugml_24h-control_24h	0	0	0	0	0	0	0	0	1	1	0	1	0	0	0	0	1	1	1	0	1	1	1	0	1	0	1	1	0	1	0	0	1	0	0	0	0	0	0	0	1	1	0	GSE42068	GSE42068	transcriptome	Cheaptubes	10ug/ml	1d
EMTAB6396_A549_CH_A549-control_A549	0	0	0	0	0	0	0	0	0	0	0	0	0	0	0	0	0	0	0	0	0	0	0	0	0	0	0	0	0	0	0	0	0	0	0	0	0	0	0	0	0	0	0	EMTAB6396_A549	EMTAB6396_A549	transcriptome	Cheaptubes	10ug/ml	2d
EMTAB6396_Beas2B_CH_Beas2B-control_Beas2B	0	0	0	0	1	1	1	0	0	1	0	1	0	0	0	0	0	1	1	0	0	1	1	0	0	0	1	1	0	0	0	1	0	0	0	0	0	0	0	0	0	0	1	EMTAB6396_Beas2B	EMTAB6396_Beas2B	transcriptome	Cheaptubes	10ug/ml	2d
EMTAB6396_THP1_CH_THP1-control_THP1	0	0	0	0	0	0	0	0	0	1	0	0	0	0	0	0	0	1	1	0	0	0	0	0	0	0	1	0	0	0	0	0	0	0	0	0	0	0	0	0	0	0	0	EMTAB6396_THP1	EMTAB6396_THP1	transcriptome	Cheaptubes	10ug/ml	2d
GSE92899_tCNT_24-control_24	0	0	0	0	0	0	0	0	0	0	0	0	0	0	0	0	0	0	0	0	0	0	0	0	0	0	0	0	0	0	0	0	0	0	0	0	0	0	0	0	0	0	0	GSE92899	GSE92899	transcriptome	tCNT	100 ug/ml	1d
GSE92899_tCNT_6-control_6	0	0	0	0	0	0	0	0	0	0	0	0	0	0	0	0	0	0	0	0	0	0	0	0	0	0	0	0	0	0	0	0	0	0	0	0	0	0	0	0	0	0	0	GSE92899	GSE92899	transcriptome	tCNT	100 ug/ml	6h
GSE92900_tCNT-control	0	0	0	0	0	0	0	0	0	1	0	1	0	0	0	0	0	0	0	0	0	1	0	0	0	0	0	0	0	0	0	0	0	0	0	0	0	0	0	1	0	0	0	GSE92900	GSE92900	transcriptome	tCNT	10ug	1d
EMTAB6396_A549_SIG_SW_A549-control_A549	0	0	0	0	0	1	0	0	0	1	0	1	0	0	0	0	0	0	0	0	0	1	0	0	0	0	0	0	0	0	0	0	0	0	1	0	0	0	0	0	0	0	0	EMTAB6396_A549	EMTAB6396_A549	transcriptome	SIG_SW	10ug/ml	2d
EMTAB6396_Beas2B_SIG_SW_Beas2B-control_Beas2B	0	0	0	0	0	0	0	0	0	0	0	1	0	0	0	0	0	0	0	0	0	0	0	0	1	0	0	0	1	0	0	0	0	0	1	0	0	0	0	0	0	0	0	EMTAB6396_Beas2B	EMTAB6396_Beas2B	transcriptome	SIG_SW	10ug/ml	2d
EMTAB6396_THP1_SIG_SW_THP1-control_THP1	0	0	0	0	0	0	0	0	0	1	0	1	0	0	0	0	0	0	1	0	0	0	0	0	0	0	0	0	0	0	0	0	0	0	0	0	0	0	0	0	0	0	0	EMTAB6396_THP1	EMTAB6396_THP1	transcriptome	SIG_SW	10ug/ml	2d
EMTAB6396_A549_SIG_MW_A549-control_A549	0	0	0	0	0	1	0	0	0	1	0	1	0	0	0	0	0	0	0	0	0	1	0	0	0	0	0	0	0	0	0	0	0	0	1	0	0	0	0	0	0	0	0	EMTAB6396_A549	EMTAB6396_A549	transcriptome	SIG_MW	10ug/ml	2d
EMTAB6396_Beas2B_SIG_MW_Beas2B-control_Beas2B	0	0	0	0	0	0	0	0	0	0	0	0	0	0	0	0	0	0	0	0	0	0	0	0	1	0	0	0	0	0	0	0	0	0	0	0	0	0	0	0	0	0	0	EMTAB6396_Beas2B	EMTAB6396_Beas2B	transcriptome	SIG_MW	10ug/ml	2d
EMTAB6396_THP1_SIG_MW_THP1-control_THP1	0	0	0	0	0	0	0	0	0	1	0	1	0	0	0	0	0	1	1	0	0	0	0	0	0	0	0	0	0	0	0	0	0	0	0	0	0	0	0	0	0	0	0	EMTAB6396_THP1	EMTAB6396_THP1	transcriptome	SIG_MW	10ug/ml	2d
PXD009628_PXD009628_SNH_CtrlA	0	0	0	0	0	0	0	0	0	0	0	0	0	0	0	0	0	0	0	0	0	0	0	0	0	0	0	0	0	0	0	0	0	0	0	0	0	0	0	0	0	0	0	PXD009628	PXD009628	proteome	SNH	100 ug/ml	1d
PXD009628_PXD009628_SNH_CtrlB	0	0	0	0	0	0	0	0	0	0	0	0	0	0	0	0	0	0	0	0	0	0	0	0	0	0	0	0	0	0	0	0	0	0	0	0	0	0	0	0	0	0	0	PXD009628	PXD009628	proteome	SNH	100 ug/ml	1d
PXD009635_PXD009635_SNH_CtrlA	0	0	0	0	0	0	0	0	0	0	0	0	0	0	0	0	0	0	0	0	0	0	0	0	0	0	0	0	0	0	0	0	0	0	0	0	0	0	0	0	0	0	0	PXD009635	PXD009635	proteome	SNH	100 ug/ml	1d
PXD009635_PXD009635_SNH_CtrlB	0	0	0	0	0	0	0	0	0	0	0	0	0	0	0	0	0	0	0	0	0	0	0	0	0	0	0	0	0	0	0	0	0	0	0	0	0	0	0	0	0	0	0	PXD009635	PXD009635	proteome	SNH	100 ug/ml	1d
	0	0	0	0	1	3	1	0	2	9	0	9	0	0	0	0	2	5	6	0	3	6	3	0	5	0	5	2	1	1	0	1	1	0	3	0	0	0	0	1	1	1	1
Long-tangled	0	0	0	0	5	15	5	0	10	45	0	45	0	0	0	0	10	25	30	0	15	30	15	0	25	0	25	10	5	5	0	5	5	0	15	0	0	0	0	5	5	5	5
[truncated: 9 more columns]

## Sheet: Tabelle3
conditions	Rigid fibres	Tangled fibres	Non-fibrous materials
Lung Inflammation	59.5745	0	0
COMPLEMENT	46.8085	0	0
ALLOGRAFT_REJECTION	40.4255	0	0
IL6_JAK_STAT3_SIGNALING	40.4255	0	0
IL2_STAT5_SIGNALING	29.7872	0	0
KRAS_SIGNALING_UP	25.5319	0	0
GLYCOLYSIS	17.0213	0	0
HYPOXIA	17.0213	0	0
PROTEIN_SECRETION	12.766	0	0
UV_RESPONSE_UP	10.6383	0	0
MYOGENESIS	8.51064	0	0
P53_PATHWAY	6.38298	0	0
ANDROGEN_RESPONSE	4.25532	0	0
ANGIOGENESIS	2.12766	0	0
HEME_METABOLISM	2.12766	0	0
XENOBIOTIC_METABOLISM	2.12766	0	0
COAGULATION	29.7872	5	0
INFLAMMATORY_RESPONSE	57.4468	10	0
MTORC1_SIGNALING	42.5532	15	0
UNFOLDED_PROTEIN_RESPONSE	19.1489	10	0
TNFA_SIGNALING_VIA_NFKB	46.8085	25	0
ADIPOGENESIS	8.51064	5	0
DNA_REPAIR	12.766	10	0
OXIDATIVE_PHOSPHORYLATION	27.6596	25	0
FATTY_ACID_METABOLISM	4.25532	5	0
APICAL_JUNCTION	2.12766	5	0
MYC_TARGETS_V1	38.2979	30	11.1111
MYC_TARGETS_V2	27.6596	15	11.1111
EPITHELIAL_MESENCHYMAL_TRANSITION	25.5319	0	11.1111
UV_RESPONSE_DN	19.1489	5	11.1111
INTERFERON_GAMMA_RESPONSE	34.0426	30	22.2222
CHOLESTEROL_HOMEOSTASIS	17.0213	15	11.1111
MITOTIC_SPINDLE	17.0213	15	11.1111
INTERFERON_ALPHA_RESPONSE	25.5319	25	22.2222
G2M_CHECKPOINT	36.1702	45	33.3333
E2F_TARGETS	42.5532	45	44.4444
ESTROGEN_RESPONSE_LATE	0	5	0
SPERMATOGENESIS	0	5	0
APOPTOSIS	0	5	0
KRAS_SIGNALING_DN	0	5	0
BILE_ACID_METABOLISM	0	5	0
ESTROGEN_RESPONSE_EARLY	0	0	0
PEROXISOME	0	0	0

## Sheet: Tabelle4
Group	Carbon NM characteristics	HALLMARK Pathways
I	Altered only by long rigid carbon tubes	Lung Inflammation
		COMPLEMENT
		ALLOGRAFT_REJECTION
		IL6_JAK_STAT3_SIGNALING
		IL2_STAT5_SIGNALING
		KRAS_SIGNALING_UP
		GLYCOLYSIS
		HYPOXIA
		PROTEIN_SECRETION
		UV_RESPONSE_UP
II	Altered only by long carbon tubes, and stronger by rigid fibres	COAGULATION
		INFLAMMATORY_RESPONSE
		MTORC1_SIGNALING
		UNFOLDED_PROTEIN_RESPONSE
		TNFA_SIGNALING_VIA_NFKB
III	Altered only by carbon tubes, equality by tangled or rigid fibres	ADIPOGENESIS
		DNA_REPAIR
		OXIDATIVE_PHOSPHORYLATION
		FATTY_ACID_METABOLISM
		APICAL_JUNCTION
IV	Altered by carbon NMs, and stronger by rigid fibres	MYC_TARGETS_V1
		MYC_TARGETS_V2
		EPITHELIAL_MESENCHYMAL_TRANSITION
		UV_RESPONSE_DN
V	Altered equially by different types of carbon NMs	INTERFERON_GAMMA_RESPONSE
		CHOLESTEROL_HOMEOSTASIS
		MITOTIC_SPINDLE
		INTERFERON_ALPHA_RESPONSE
		G2M_CHECKPOINT
		E2F_TARGETS
VI	Altered only by long tangled carbon tubes	SPERMATOGENESIS
		APOPTOSIS
		KRAS_SIGNALING_DN
		BILE_ACID_METABOLISM
