# Supplementary material for: Meta‐Analysis of Integrated Proteomic and Transcriptomic Data Discerns Structure–Activity Relationship of Carbon Materials with Different Morphologies
Source: Adv Sci (Weinh). 2023 Dec 20;11(9):2306268. doi: 10.1002/advs.202306268 (PMC10916575; doi:10.1002/advs.202306268)
Supplement: Supplementary file 5 — Supplemental Table 4 [file ADVS-11-2306268-s001.xlsx]

## Sheet: ALLOGRAFT_REJECTION
V2	pathway_vec	Approved.name
AARS1	HALLMARK_ALLOGRAFT_REJECTION	alanyl-tRNA synthetase 1
ABCE1	HALLMARK_ALLOGRAFT_REJECTION	ATP binding cassette subfamily E member 1
ABI1	HALLMARK_ALLOGRAFT_REJECTION	abl interactor 1
ACHE	HALLMARK_ALLOGRAFT_REJECTION	acetylcholinesterase (Cartwright blood group)
ACVR2A	HALLMARK_ALLOGRAFT_REJECTION	activin A receptor type 2A
AKT1	HALLMARK_ALLOGRAFT_REJECTION	AKT serine/threonine kinase 1
APBB1	HALLMARK_ALLOGRAFT_REJECTION	amyloid beta precursor protein binding family B member 1
B2M	HALLMARK_ALLOGRAFT_REJECTION	beta-2-microglobulin
BCAT1	HALLMARK_ALLOGRAFT_REJECTION	branched chain amino acid transaminase 1
BCL10	HALLMARK_ALLOGRAFT_REJECTION	BCL10 immune signaling adaptor
BCL3	HALLMARK_ALLOGRAFT_REJECTION	BCL3 transcription coactivator
BRCA1	HALLMARK_ALLOGRAFT_REJECTION	BRCA1 DNA repair associated
C2	HALLMARK_ALLOGRAFT_REJECTION	complement C2
CAPG	HALLMARK_ALLOGRAFT_REJECTION	capping actin protein, gelsolin like
CARTPT	HALLMARK_ALLOGRAFT_REJECTION	CART prepropeptide
CCL11	HALLMARK_ALLOGRAFT_REJECTION	C-C motif chemokine ligand 11
CCL13	HALLMARK_ALLOGRAFT_REJECTION	C-C motif chemokine ligand 13
CCL19	HALLMARK_ALLOGRAFT_REJECTION	C-C motif chemokine ligand 19
CCL2	HALLMARK_ALLOGRAFT_REJECTION	C-C motif chemokine ligand 2
CCL22	HALLMARK_ALLOGRAFT_REJECTION	C-C motif chemokine ligand 22
CCL4	HALLMARK_ALLOGRAFT_REJECTION	C-C motif chemokine ligand 4
CCL5	HALLMARK_ALLOGRAFT_REJECTION	C-C motif chemokine ligand 5
CCL7	HALLMARK_ALLOGRAFT_REJECTION	C-C motif chemokine ligand 7
CCND2	HALLMARK_ALLOGRAFT_REJECTION	cyclin D2
CCND3	HALLMARK_ALLOGRAFT_REJECTION	cyclin D3
CCR1	HALLMARK_ALLOGRAFT_REJECTION	C-C motif chemokine receptor 1
CCR2	HALLMARK_ALLOGRAFT_REJECTION	C-C motif chemokine receptor 2
CCR5	HALLMARK_ALLOGRAFT_REJECTION	C-C motif chemokine receptor 5
CD1D	HALLMARK_ALLOGRAFT_REJECTION	CD1d molecule
CD2	HALLMARK_ALLOGRAFT_REJECTION	CD2 molecule
CD247	HALLMARK_ALLOGRAFT_REJECTION	CD247 molecule
CD28	HALLMARK_ALLOGRAFT_REJECTION	CD28 molecule
CD3D	HALLMARK_ALLOGRAFT_REJECTION	CD3 delta subunit of T-cell receptor complex
CD3E	HALLMARK_ALLOGRAFT_REJECTION	CD3 epsilon subunit of T-cell receptor complex
CD3G	HALLMARK_ALLOGRAFT_REJECTION	CD3 gamma subunit of T-cell receptor complex
CD4	HALLMARK_ALLOGRAFT_REJECTION	CD4 molecule
CD40	HALLMARK_ALLOGRAFT_REJECTION	CD40 molecule
CD40LG	HALLMARK_ALLOGRAFT_REJECTION	CD40 ligand
CD47	HALLMARK_ALLOGRAFT_REJECTION	CD47 molecule
CD7	HALLMARK_ALLOGRAFT_REJECTION	CD7 molecule
CD74	HALLMARK_ALLOGRAFT_REJECTION	CD74 molecule
CD79A	HALLMARK_ALLOGRAFT_REJECTION	CD79a molecule
CD80	HALLMARK_ALLOGRAFT_REJECTION	CD80 molecule
CD86	HALLMARK_ALLOGRAFT_REJECTION	CD86 molecule
CD8A	HALLMARK_ALLOGRAFT_REJECTION	CD8a molecule
CD8B	HALLMARK_ALLOGRAFT_REJECTION	CD8b molecule
CD96	HALLMARK_ALLOGRAFT_REJECTION	CD96 molecule
CDKN2A	HALLMARK_ALLOGRAFT_REJECTION	cyclin dependent kinase inhibitor 2A
CFP	HALLMARK_ALLOGRAFT_REJECTION	complement factor properdin
CRTAM	HALLMARK_ALLOGRAFT_REJECTION	cytotoxic and regulatory T cell molecule
CSF1	HALLMARK_ALLOGRAFT_REJECTION	colony stimulating factor 1
CSK	HALLMARK_ALLOGRAFT_REJECTION	C-terminal Src kinase
CTSS	HALLMARK_ALLOGRAFT_REJECTION	cathepsin S
CXCL13	HALLMARK_ALLOGRAFT_REJECTION	C-X-C motif chemokine ligand 13
CXCL9	HALLMARK_ALLOGRAFT_REJECTION	C-X-C motif chemokine ligand 9
CXCR3	HALLMARK_ALLOGRAFT_REJECTION	C-X-C motif chemokine receptor 3
DARS1	HALLMARK_ALLOGRAFT_REJECTION	aspartyl-tRNA synthetase 1
DEGS1	HALLMARK_ALLOGRAFT_REJECTION	delta 4-desaturase, sphingolipid 1
DYRK3	HALLMARK_ALLOGRAFT_REJECTION	dual specificity tyrosine phosphorylation regulated kinase 3
EGFR	HALLMARK_ALLOGRAFT_REJECTION	epidermal growth factor receptor
EIF3A	HALLMARK_ALLOGRAFT_REJECTION	symbol withdrawn, see [HGNC:6159](/data/gene-symbol-report/#!/hgnc_id/HGNC:6159)
EIF3A	HALLMARK_ALLOGRAFT_REJECTION	eukaryotic translation initiation factor 3 subunit A
EIF3D	HALLMARK_ALLOGRAFT_REJECTION	eukaryotic translation initiation factor 3 subunit D
EIF3J	HALLMARK_ALLOGRAFT_REJECTION	eukaryotic translation initiation factor 3 subunit J
EIF4G3	HALLMARK_ALLOGRAFT_REJECTION	eukaryotic translation initiation factor 4 gamma 3
EIF5A	HALLMARK_ALLOGRAFT_REJECTION	eukaryotic translation initiation factor 5A
ELANE	HALLMARK_ALLOGRAFT_REJECTION	elastase, neutrophil expressed
ELF4	HALLMARK_ALLOGRAFT_REJECTION	E74 like ETS transcription factor 4
EREG	HALLMARK_ALLOGRAFT_REJECTION	epiregulin
ETS1	HALLMARK_ALLOGRAFT_REJECTION	ETS proto-oncogene 1, transcription factor
F2	HALLMARK_ALLOGRAFT_REJECTION	coagulation factor II, thrombin
F2R	HALLMARK_ALLOGRAFT_REJECTION	coagulation factor II thrombin receptor
FAS	HALLMARK_ALLOGRAFT_REJECTION	Fas cell surface death receptor
FASLG	HALLMARK_ALLOGRAFT_REJECTION	Fas ligand
FCGR2B	HALLMARK_ALLOGRAFT_REJECTION	Fc gamma receptor IIb
FGR	HALLMARK_ALLOGRAFT_REJECTION	FGR proto-oncogene, Src family tyrosine kinase
FLNA	HALLMARK_ALLOGRAFT_REJECTION	filamin A
FYB1	HALLMARK_ALLOGRAFT_REJECTION	FYN binding protein 1
GALNT1	HALLMARK_ALLOGRAFT_REJECTION	polypeptide N-acetylgalactosaminyltransferase 1
GBP2	HALLMARK_ALLOGRAFT_REJECTION	guanylate binding protein 2
GCNT1	HALLMARK_ALLOGRAFT_REJECTION	glucosaminyl (N-acetyl) transferase 1
GLMN	HALLMARK_ALLOGRAFT_REJECTION	glomulin, FKBP associated protein
GPR65	HALLMARK_ALLOGRAFT_REJECTION	G protein-coupled receptor 65
GZMA	HALLMARK_ALLOGRAFT_REJECTION	granzyme A
GZMB	HALLMARK_ALLOGRAFT_REJECTION	granzyme B
HCLS1	HALLMARK_ALLOGRAFT_REJECTION	hematopoietic cell-specific Lyn substrate 1
HDAC9	HALLMARK_ALLOGRAFT_REJECTION	histone deacetylase 9
HIF1A	HALLMARK_ALLOGRAFT_REJECTION	hypoxia inducible factor 1 subunit alpha
HLA-A	HALLMARK_ALLOGRAFT_REJECTION	major histocompatibility complex, class I, A
HLA-DMA	HALLMARK_ALLOGRAFT_REJECTION	major histocompatibility complex, class II, DM alpha
HLA-DMB	HALLMARK_ALLOGRAFT_REJECTION	major histocompatibility complex, class II, DM beta
HLA-DOA	HALLMARK_ALLOGRAFT_REJECTION	major histocompatibility complex, class II, DO alpha
HLA-DOB	HALLMARK_ALLOGRAFT_REJECTION	major histocompatibility complex, class II, DO beta
HLA-DQA1	HALLMARK_ALLOGRAFT_REJECTION	major histocompatibility complex, class II, DQ alpha 1
HLA-DRA	HALLMARK_ALLOGRAFT_REJECTION	major histocompatibility complex, class II, DR alpha
HLA-E	HALLMARK_ALLOGRAFT_REJECTION	major histocompatibility complex, class I, E
HLA-G	HALLMARK_ALLOGRAFT_REJECTION	major histocompatibility complex, class I, G
ICAM1	HALLMARK_ALLOGRAFT_REJECTION	intercellular adhesion molecule 1
ICOSLG	HALLMARK_ALLOGRAFT_REJECTION	inducible T cell costimulator ligand
IFNAR2	HALLMARK_ALLOGRAFT_REJECTION	interferon alpha and beta receptor subunit 2
IFNG	HALLMARK_ALLOGRAFT_REJECTION	interferon gamma
IFNGR1	HALLMARK_ALLOGRAFT_REJECTION	interferon gamma receptor 1
IFNGR2	HALLMARK_ALLOGRAFT_REJECTION	interferon gamma receptor 2
IGSF6	HALLMARK_ALLOGRAFT_REJECTION	immunoglobulin superfamily member 6
IKBKB	HALLMARK_ALLOGRAFT_REJECTION	inhibitor of nuclear factor kappa B kinase subunit beta
IL10	HALLMARK_ALLOGRAFT_REJECTION	interleukin 10
IL11	HALLMARK_ALLOGRAFT_REJECTION	interleukin 11
IL12A	HALLMARK_ALLOGRAFT_REJECTION	interleukin 12A
IL12B	HALLMARK_ALLOGRAFT_REJECTION	interleukin 12B
IL12RB1	HALLMARK_ALLOGRAFT_REJECTION	interleukin 12 receptor subunit beta 1
IL13	HALLMARK_ALLOGRAFT_REJECTION	interleukin 13
IL15	HALLMARK_ALLOGRAFT_REJECTION	interleukin 15
IL16	HALLMARK_ALLOGRAFT_REJECTION	interleukin 16
IL18	HALLMARK_ALLOGRAFT_REJECTION	interleukin 18
IL18RAP	HALLMARK_ALLOGRAFT_REJECTION	interleukin 18 receptor accessory protein
IL1B	HALLMARK_ALLOGRAFT_REJECTION	interleukin 1 beta
IL2	HALLMARK_ALLOGRAFT_REJECTION	interleukin 2
IL27RA	HALLMARK_ALLOGRAFT_REJECTION	interleukin 27 receptor subunit alpha
IL2RA	HALLMARK_ALLOGRAFT_REJECTION	interleukin 2 receptor subunit alpha
IL2RB	HALLMARK_ALLOGRAFT_REJECTION	interleukin 2 receptor subunit beta
IL2RG	HALLMARK_ALLOGRAFT_REJECTION	interleukin 2 receptor subunit gamma
IL4	HALLMARK_ALLOGRAFT_REJECTION	interleukin 4
IL4R	HALLMARK_ALLOGRAFT_REJECTION	interleukin 4 receptor
IL6	HALLMARK_ALLOGRAFT_REJECTION	interleukin 6
IL7	HALLMARK_ALLOGRAFT_REJECTION	interleukin 7
IL9	HALLMARK_ALLOGRAFT_REJECTION	interleukin 9
INHBA	HALLMARK_ALLOGRAFT_REJECTION	inhibin subunit beta A
INHBB	HALLMARK_ALLOGRAFT_REJECTION	inhibin subunit beta B
IRF4	HALLMARK_ALLOGRAFT_REJECTION	interferon regulatory factor 4
IRF7	HALLMARK_ALLOGRAFT_REJECTION	interferon regulatory factor 7
IRF8	HALLMARK_ALLOGRAFT_REJECTION	interferon regulatory factor 8
ITGAL	HALLMARK_ALLOGRAFT_REJECTION	integrin subunit alpha L
ITGB2	HALLMARK_ALLOGRAFT_REJECTION	integrin subunit beta 2
ITK	HALLMARK_ALLOGRAFT_REJECTION	IL2 inducible T cell kinase
JAK2	HALLMARK_ALLOGRAFT_REJECTION	Janus kinase 2
KLRD1	HALLMARK_ALLOGRAFT_REJECTION	killer cell lectin like receptor D1
KRT1	HALLMARK_ALLOGRAFT_REJECTION	keratin 1
LCK	HALLMARK_ALLOGRAFT_REJECTION	LCK proto-oncogene, Src family tyrosine kinase
LCP2	HALLMARK_ALLOGRAFT_REJECTION	lymphocyte cytosolic protein 2
LIF	HALLMARK_ALLOGRAFT_REJECTION	LIF interleukin 6 family cytokine
LTB	HALLMARK_ALLOGRAFT_REJECTION	lymphotoxin beta
LY75	HALLMARK_ALLOGRAFT_REJECTION	lymphocyte antigen 75
LY86	HALLMARK_ALLOGRAFT_REJECTION	lymphocyte antigen 86
LYN	HALLMARK_ALLOGRAFT_REJECTION	LYN proto-oncogene, Src family tyrosine kinase
MAP3K7	HALLMARK_ALLOGRAFT_REJECTION	mitogen-activated protein kinase kinase kinase 7
MAP4K1	HALLMARK_ALLOGRAFT_REJECTION	mitogen-activated protein kinase kinase kinase kinase 1
MBL2	HALLMARK_ALLOGRAFT_REJECTION	mannose binding lectin 2
MMP9	HALLMARK_ALLOGRAFT_REJECTION	matrix metallopeptidase 9
MRPL3	HALLMARK_ALLOGRAFT_REJECTION	mitochondrial ribosomal protein L3
MTIF2	HALLMARK_ALLOGRAFT_REJECTION	mitochondrial translational initiation factor 2
NCF4	HALLMARK_ALLOGRAFT_REJECTION	neutrophil cytosolic factor 4
NCK1	HALLMARK_ALLOGRAFT_REJECTION	NCK adaptor protein 1
NCR1	HALLMARK_ALLOGRAFT_REJECTION	natural cytotoxicity triggering receptor 1
NLRP3	HALLMARK_ALLOGRAFT_REJECTION	NLR family pyrin domain containing 3
NME1	HALLMARK_ALLOGRAFT_REJECTION	NME/NM23 nucleoside diphosphate kinase 1
NOS2	HALLMARK_ALLOGRAFT_REJECTION	nitric oxide synthase 2
NPM1	HALLMARK_ALLOGRAFT_REJECTION	nucleophosmin 1
PF4	HALLMARK_ALLOGRAFT_REJECTION	platelet factor 4
PRF1	HALLMARK_ALLOGRAFT_REJECTION	perforin 1
PRKCB	HALLMARK_ALLOGRAFT_REJECTION	protein kinase C beta
PRKCG	HALLMARK_ALLOGRAFT_REJECTION	protein kinase C gamma
PSMB10	HALLMARK_ALLOGRAFT_REJECTION	proteasome 20S subunit beta 10
PTPN6	HALLMARK_ALLOGRAFT_REJECTION	protein tyrosine phosphatase non-receptor type 6
PTPRC	HALLMARK_ALLOGRAFT_REJECTION	protein tyrosine phosphatase receptor type C
RARS1	HALLMARK_ALLOGRAFT_REJECTION	arginyl-tRNA synthetase 1
RIPK2	HALLMARK_ALLOGRAFT_REJECTION	receptor interacting serine/threonine kinase 2
RPL39	HALLMARK_ALLOGRAFT_REJECTION	ribosomal protein L39
RPL3L	HALLMARK_ALLOGRAFT_REJECTION	ribosomal protein L3 like
RPL9	HALLMARK_ALLOGRAFT_REJECTION	ribosomal protein L9
RPS19	HALLMARK_ALLOGRAFT_REJECTION	ribosomal protein S19
RPS3A	HALLMARK_ALLOGRAFT_REJECTION	ribosomal protein S3A
RPS9	HALLMARK_ALLOGRAFT_REJECTION	ribosomal protein S9
SIT1	HALLMARK_ALLOGRAFT_REJECTION	signaling threshold regulating transmembrane adaptor 1
SOCS1	HALLMARK_ALLOGRAFT_REJECTION	suppressor of cytokine signaling 1
SOCS5	HALLMARK_ALLOGRAFT_REJECTION	suppressor of cytokine signaling 5
SPI1	HALLMARK_ALLOGRAFT_REJECTION	Spi-1 proto-oncogene
SRGN	HALLMARK_ALLOGRAFT_REJECTION	serglycin
ST8SIA4	HALLMARK_ALLOGRAFT_REJECTION	ST8 alpha-N-acetyl-neuraminide alpha-2,8-sialyltransferase 4
STAB1	HALLMARK_ALLOGRAFT_REJECTION	stabilin 1
STAT1	HALLMARK_ALLOGRAFT_REJECTION	signal transducer and activator of transcription 1
STAT4	HALLMARK_ALLOGRAFT_REJECTION	signal transducer and activator of transcription 4
TAP1	HALLMARK_ALLOGRAFT_REJECTION	transporter 1, ATP binding cassette subfamily B member
TAP2	HALLMARK_ALLOGRAFT_REJECTION	transporter 2, ATP binding cassette subfamily B member
TAPBP	HALLMARK_ALLOGRAFT_REJECTION	TAP binding protein
TGFB1	HALLMARK_ALLOGRAFT_REJECTION	transforming growth factor beta 1
TGFB2	HALLMARK_ALLOGRAFT_REJECTION	transforming growth factor beta 2
THY1	HALLMARK_ALLOGRAFT_REJECTION	Thy-1 cell surface antigen
TIMP1	HALLMARK_ALLOGRAFT_REJECTION	TIMP metallopeptidase inhibitor 1
TLR1	HALLMARK_ALLOGRAFT_REJECTION	toll like receptor 1
TLR2	HALLMARK_ALLOGRAFT_REJECTION	toll like receptor 2
TLR3	HALLMARK_ALLOGRAFT_REJECTION	toll like receptor 3
TLR6	HALLMARK_ALLOGRAFT_REJECTION	toll like receptor 6
TNF	HALLMARK_ALLOGRAFT_REJECTION	tumor necrosis factor
TPD52	HALLMARK_ALLOGRAFT_REJECTION	tumor protein D52
TRAF2	HALLMARK_ALLOGRAFT_REJECTION	TNF receptor associated factor 2
TRAT1	HALLMARK_ALLOGRAFT_REJECTION	T cell receptor associated transmembrane adaptor 1
UBE2D1	HALLMARK_ALLOGRAFT_REJECTION	ubiquitin conjugating enzyme E2 D1
UBE2N	HALLMARK_ALLOGRAFT_REJECTION	ubiquitin conjugating enzyme E2 N
WARS1	HALLMARK_ALLOGRAFT_REJECTION	tryptophanyl-tRNA synthetase 1
WAS	HALLMARK_ALLOGRAFT_REJECTION	WASP actin nucleation promoting factor
ZAP70	HALLMARK_ALLOGRAFT_REJECTION	zeta chain of T cell receptor associated protein kinase 70

## Sheet: ANDROGEN_RESPONSE
V2	pathway_vec	Approved.name
ABCC4	HALLMARK_ANDROGEN_RESPONSE	ATP binding cassette subfamily C member 4
ABHD2	HALLMARK_ANDROGEN_RESPONSE	abhydrolase domain containing 2, acylglycerol lipase
ACSL3	HALLMARK_ANDROGEN_RESPONSE	acyl-CoA synthetase long chain family member 3
ACTN1	HALLMARK_ANDROGEN_RESPONSE	actinin alpha 1
ADAMTS1	HALLMARK_ANDROGEN_RESPONSE	ADAM metallopeptidase with thrombospondin type 1 motif 1
ADRM1	HALLMARK_ANDROGEN_RESPONSE	ADRM1 26S proteasome ubiquitin receptor
AKAP12	HALLMARK_ANDROGEN_RESPONSE	A-kinase anchoring protein 12
AKT1	HALLMARK_ANDROGEN_RESPONSE	AKT serine/threonine kinase 1
ALDH1A3	HALLMARK_ANDROGEN_RESPONSE	aldehyde dehydrogenase 1 family member A3
ANKH	HALLMARK_ANDROGEN_RESPONSE	ANKH inorganic pyrophosphate transport regulator
APPBP2	HALLMARK_ANDROGEN_RESPONSE	amyloid beta precursor protein binding protein 2
ARID5B	HALLMARK_ANDROGEN_RESPONSE	AT-rich interaction domain 5B
AZGP1	HALLMARK_ANDROGEN_RESPONSE	alpha-2-glycoprotein 1, zinc-binding
B2M	HALLMARK_ANDROGEN_RESPONSE	beta-2-microglobulin
B4GALT1	HALLMARK_ANDROGEN_RESPONSE	beta-1,4-galactosyltransferase 1
BMPR1B	HALLMARK_ANDROGEN_RESPONSE	bone morphogenetic protein receptor type 1B
CAMKK2	HALLMARK_ANDROGEN_RESPONSE	calcium/calmodulin dependent protein kinase kinase 2
CCND1	HALLMARK_ANDROGEN_RESPONSE	cyclin D1
CCND3	HALLMARK_ANDROGEN_RESPONSE	cyclin D3
CDC14B	HALLMARK_ANDROGEN_RESPONSE	cell division cycle 14B
CDK6	HALLMARK_ANDROGEN_RESPONSE	cyclin dependent kinase 6
CENPN	HALLMARK_ANDROGEN_RESPONSE	centromere protein N
DBI	HALLMARK_ANDROGEN_RESPONSE	diazepam binding inhibitor, acyl-CoA binding protein
DHCR24	HALLMARK_ANDROGEN_RESPONSE	24-dehydrocholesterol reductase
DNAJB9	HALLMARK_ANDROGEN_RESPONSE	DnaJ heat shock protein family (Hsp40) member B9
ELK4	HALLMARK_ANDROGEN_RESPONSE	ETS transcription factor ELK4
ELL2	HALLMARK_ANDROGEN_RESPONSE	elongation factor for RNA polymerase II 2
ELOVL5	HALLMARK_ANDROGEN_RESPONSE	ELOVL fatty acid elongase 5
FADS1	HALLMARK_ANDROGEN_RESPONSE	fatty acid desaturase 1
FKBP5	HALLMARK_ANDROGEN_RESPONSE	FKBP prolyl isomerase 5
GNAI3	HALLMARK_ANDROGEN_RESPONSE	G protein subunit alpha i3
GPD1L	HALLMARK_ANDROGEN_RESPONSE	glycerol-3-phosphate dehydrogenase 1 like
GSR	HALLMARK_ANDROGEN_RESPONSE	glutathione-disulfide reductase
GUCY1A1	HALLMARK_ANDROGEN_RESPONSE	guanylate cyclase 1 soluble subunit alpha 1
H1-0	HALLMARK_ANDROGEN_RESPONSE	H1.0 linker histone
HERC3	HALLMARK_ANDROGEN_RESPONSE	HECT and RLD domain containing E3 ubiquitin protein ligase 3
HMGCR	HALLMARK_ANDROGEN_RESPONSE	3-hydroxy-3-methylglutaryl-CoA reductase
HMGCS1	HALLMARK_ANDROGEN_RESPONSE	3-hydroxy-3-methylglutaryl-CoA synthase 1
HOMER2	HALLMARK_ANDROGEN_RESPONSE	homer scaffold protein 2
HPGD	HALLMARK_ANDROGEN_RESPONSE	15-hydroxyprostaglandin dehydrogenase
HSD17B14	HALLMARK_ANDROGEN_RESPONSE	hydroxysteroid 17-beta dehydrogenase 14
IDI1	HALLMARK_ANDROGEN_RESPONSE	isopentenyl-diphosphate delta isomerase 1
INPP4B	HALLMARK_ANDROGEN_RESPONSE	inositol polyphosphate-4-phosphatase type II B
INSIG1	HALLMARK_ANDROGEN_RESPONSE	insulin induced gene 1
IQGAP2	HALLMARK_ANDROGEN_RESPONSE	IQ motif containing GTPase activating protein 2
ITGAV	HALLMARK_ANDROGEN_RESPONSE	integrin subunit alpha V
KLK2	HALLMARK_ANDROGEN_RESPONSE	kallikrein related peptidase 2
KLK3	HALLMARK_ANDROGEN_RESPONSE	kallikrein related peptidase 3
KRT19	HALLMARK_ANDROGEN_RESPONSE	keratin 19
KRT8	HALLMARK_ANDROGEN_RESPONSE	keratin 8
LIFR	HALLMARK_ANDROGEN_RESPONSE	LIF receptor subunit alpha
LMAN1	HALLMARK_ANDROGEN_RESPONSE	lectin, mannose binding 1
MAF	HALLMARK_ANDROGEN_RESPONSE	MAF bZIP transcription factor
MAK	HALLMARK_ANDROGEN_RESPONSE	male germ cell associated kinase
MAP7	HALLMARK_ANDROGEN_RESPONSE	microtubule associated protein 7
MERTK	HALLMARK_ANDROGEN_RESPONSE	MER proto-oncogene, tyrosine kinase
MYL12A	HALLMARK_ANDROGEN_RESPONSE	myosin light chain 12A
NCOA4	HALLMARK_ANDROGEN_RESPONSE	nuclear receptor coactivator 4
NDRG1	HALLMARK_ANDROGEN_RESPONSE	N-myc downstream regulated 1
NGLY1	HALLMARK_ANDROGEN_RESPONSE	N-glycanase 1
NKX3-1	HALLMARK_ANDROGEN_RESPONSE	NK3 homeobox 1
PA2G4	HALLMARK_ANDROGEN_RESPONSE	proliferation-associated 2G4
PDLIM5	HALLMARK_ANDROGEN_RESPONSE	PDZ and LIM domain 5
PGM3	HALLMARK_ANDROGEN_RESPONSE	phosphoglucomutase 3
PIAS1	HALLMARK_ANDROGEN_RESPONSE	protein inhibitor of activated STAT 1
PLPP1	HALLMARK_ANDROGEN_RESPONSE	phospholipid phosphatase 1
PMEPA1	HALLMARK_ANDROGEN_RESPONSE	prostate transmembrane protein, androgen induced 1
PTK2B	HALLMARK_ANDROGEN_RESPONSE	protein tyrosine kinase 2 beta
PTPN21	HALLMARK_ANDROGEN_RESPONSE	protein tyrosine phosphatase non-receptor type 21
RAB4A	HALLMARK_ANDROGEN_RESPONSE	RAB4A, member RAS oncogene family
RPS6KA3	HALLMARK_ANDROGEN_RESPONSE	ribosomal protein S6 kinase A3
RRP12	HALLMARK_ANDROGEN_RESPONSE	ribosomal RNA processing 12 homolog
SAT1	HALLMARK_ANDROGEN_RESPONSE	spermidine/spermine N1-acetyltransferase 1
SCD	HALLMARK_ANDROGEN_RESPONSE	stearoyl-CoA desaturase
SEC24D	HALLMARK_ANDROGEN_RESPONSE	SEC24 homolog D, COPII coat complex component
SELENOP	HALLMARK_ANDROGEN_RESPONSE	selenoprotein P
SGK1	HALLMARK_ANDROGEN_RESPONSE	serum/glucocorticoid regulated kinase 1
SLC26A2	HALLMARK_ANDROGEN_RESPONSE	solute carrier family 26 member 2
SLC38A2	HALLMARK_ANDROGEN_RESPONSE	solute carrier family 38 member 2
SMS	HALLMARK_ANDROGEN_RESPONSE	spermine synthase
SORD	HALLMARK_ANDROGEN_RESPONSE	sorbitol dehydrogenase
SPCS3	HALLMARK_ANDROGEN_RESPONSE	signal peptidase complex subunit 3
SPDEF	HALLMARK_ANDROGEN_RESPONSE	SAM pointed domain containing ETS transcription factor
SRF	HALLMARK_ANDROGEN_RESPONSE	serum response factor
SRP19	HALLMARK_ANDROGEN_RESPONSE	signal recognition particle 19
STEAP4	HALLMARK_ANDROGEN_RESPONSE	STEAP4 metalloreductase
STK39	HALLMARK_ANDROGEN_RESPONSE	serine/threonine kinase 39
TMEM50A	HALLMARK_ANDROGEN_RESPONSE	transmembrane protein 50A
TMPRSS2	HALLMARK_ANDROGEN_RESPONSE	transmembrane serine protease 2
TNFAIP8	HALLMARK_ANDROGEN_RESPONSE	TNF alpha induced protein 8
TPD52	HALLMARK_ANDROGEN_RESPONSE	tumor protein D52
TSC22D1	HALLMARK_ANDROGEN_RESPONSE	TSC22 domain family member 1
UAP1	HALLMARK_ANDROGEN_RESPONSE	UDP-N-acetylglucosamine pyrophosphorylase 1
UBE2I	HALLMARK_ANDROGEN_RESPONSE	ubiquitin conjugating enzyme E2 I
UBE2J1	HALLMARK_ANDROGEN_RESPONSE	ubiquitin conjugating enzyme E2 J1
VAPA	HALLMARK_ANDROGEN_RESPONSE	VAMP associated protein A
XRCC5	HALLMARK_ANDROGEN_RESPONSE	X-ray repair cross complementing 5
XRCC6	HALLMARK_ANDROGEN_RESPONSE	X-ray repair cross complementing 6
ZBTB10	HALLMARK_ANDROGEN_RESPONSE	zinc finger and BTB domain containing 10
ZMIZ1	HALLMARK_ANDROGEN_RESPONSE	zinc finger MIZ-type containing 1

## Sheet: ANGIOGENESIS
V2	pathway_vec	Approved.name
APOH	HALLMARK_ANGIOGENESIS	apolipoprotein H
APP	HALLMARK_ANGIOGENESIS	amyloid beta precursor protein
CCND2	HALLMARK_ANGIOGENESIS	cyclin D2
COL3A1	HALLMARK_ANGIOGENESIS	collagen type III alpha 1 chain
COL5A2	HALLMARK_ANGIOGENESIS	collagen type V alpha 2 chain
CXCL6	HALLMARK_ANGIOGENESIS	C-X-C motif chemokine ligand 6
FGFR1	HALLMARK_ANGIOGENESIS	fibroblast growth factor receptor 1
FSTL1	HALLMARK_ANGIOGENESIS	follistatin like 1
ITGAV	HALLMARK_ANGIOGENESIS	integrin subunit alpha V
JAG1	HALLMARK_ANGIOGENESIS	jagged canonical Notch ligand 1
JAG2	HALLMARK_ANGIOGENESIS	jagged canonical Notch ligand 2
KCNJ8	HALLMARK_ANGIOGENESIS	potassium inwardly rectifying channel subfamily J member 8
LPL	HALLMARK_ANGIOGENESIS	lipoprotein lipase
LRPAP1	HALLMARK_ANGIOGENESIS	LDL receptor related protein associated protein 1
LUM	HALLMARK_ANGIOGENESIS	lumican
MSX1	HALLMARK_ANGIOGENESIS	msh homeobox 1
NRP1	HALLMARK_ANGIOGENESIS	neuropilin 1
OLR1	HALLMARK_ANGIOGENESIS	oxidized low density lipoprotein receptor 1
PDGFA	HALLMARK_ANGIOGENESIS	platelet derived growth factor subunit A
PF4	HALLMARK_ANGIOGENESIS	platelet factor 4
PGLYRP1	HALLMARK_ANGIOGENESIS	peptidoglycan recognition protein 1
POSTN	HALLMARK_ANGIOGENESIS	periostin
PRG2	HALLMARK_ANGIOGENESIS	proteoglycan 2, pro eosinophil major basic protein
PTK2	HALLMARK_ANGIOGENESIS	protein tyrosine kinase 2
S100A4	HALLMARK_ANGIOGENESIS	S100 calcium binding protein A4
SERPINA5	HALLMARK_ANGIOGENESIS	serpin family A member 5
SLCO2A1	HALLMARK_ANGIOGENESIS	solute carrier organic anion transporter family member 2A1
SPP1	HALLMARK_ANGIOGENESIS	secreted phosphoprotein 1
STC1	HALLMARK_ANGIOGENESIS	stanniocalcin 1
THBD	HALLMARK_ANGIOGENESIS	thrombomodulin
TIMP1	HALLMARK_ANGIOGENESIS	TIMP metallopeptidase inhibitor 1
TNFRSF21	HALLMARK_ANGIOGENESIS	TNF receptor superfamily member 21
VAV2	HALLMARK_ANGIOGENESIS	vav guanine nucleotide exchange factor 2
VCAN	HALLMARK_ANGIOGENESIS	versican
VEGFA	HALLMARK_ANGIOGENESIS	vascular endothelial growth factor A
VTN	HALLMARK_ANGIOGENESIS	vitronectin

## Sheet: APICAL_JUNCTION
V2	pathway_vec	Approved.name
ACTA1	HALLMARK_APICAL_JUNCTION	actin alpha 1, skeletal muscle
ACTB	HALLMARK_APICAL_JUNCTION	actin beta
ACTC1	HALLMARK_APICAL_JUNCTION	actin alpha cardiac muscle 1
ACTG1	HALLMARK_APICAL_JUNCTION	actin gamma 1
ACTG2	HALLMARK_APICAL_JUNCTION	actin gamma 2, smooth muscle
ACTN1	HALLMARK_APICAL_JUNCTION	actinin alpha 1
ACTN2	HALLMARK_APICAL_JUNCTION	actinin alpha 2
ACTN3	HALLMARK_APICAL_JUNCTION	actinin alpha 3
ACTN4	HALLMARK_APICAL_JUNCTION	actinin alpha 4
ADAM15	HALLMARK_APICAL_JUNCTION	ADAM metallopeptidase domain 15
ADAM23	HALLMARK_APICAL_JUNCTION	ADAM metallopeptidase domain 23
ADAM9	HALLMARK_APICAL_JUNCTION	ADAM metallopeptidase domain 9
ADAMTS5	HALLMARK_APICAL_JUNCTION	ADAM metallopeptidase with thrombospondin type 1 motif 5
ADRA1B	HALLMARK_APICAL_JUNCTION	adrenoceptor alpha 1B
AKT2	HALLMARK_APICAL_JUNCTION	AKT serine/threonine kinase 2
AKT3	HALLMARK_APICAL_JUNCTION	AKT serine/threonine kinase 3
ALOX15B	HALLMARK_APICAL_JUNCTION	arachidonate 15-lipoxygenase type B
AMH	HALLMARK_APICAL_JUNCTION	anti-Mullerian hormone
AMIGO1	HALLMARK_APICAL_JUNCTION	adhesion molecule with Ig like domain 1
AMIGO2	HALLMARK_APICAL_JUNCTION	adhesion molecule with Ig like domain 2
ARHGEF6	HALLMARK_APICAL_JUNCTION	Rac/Cdc42 guanine nucleotide exchange factor 6
ARPC2	HALLMARK_APICAL_JUNCTION	actin related protein 2/3 complex subunit 2
ATP1A3	HALLMARK_APICAL_JUNCTION	ATPase Na+/K+ transporting subunit alpha 3
B4GALT1	HALLMARK_APICAL_JUNCTION	beta-1,4-galactosyltransferase 1
BAIAP2	HALLMARK_APICAL_JUNCTION	BAR/IMD domain containing adaptor protein 2
BMP1	HALLMARK_APICAL_JUNCTION	bone morphogenetic protein 1
CADM2	HALLMARK_APICAL_JUNCTION	cell adhesion molecule 2
CADM3	HALLMARK_APICAL_JUNCTION	cell adhesion molecule 3
CALB2	HALLMARK_APICAL_JUNCTION	calbindin 2
CAP1	HALLMARK_APICAL_JUNCTION	cyclase associated actin cytoskeleton regulatory protein 1
CD209	HALLMARK_APICAL_JUNCTION	CD209 molecule
CD274	HALLMARK_APICAL_JUNCTION	CD274 molecule
CD276	HALLMARK_APICAL_JUNCTION	CD276 molecule
CD34	HALLMARK_APICAL_JUNCTION	CD34 molecule
CD86	HALLMARK_APICAL_JUNCTION	CD86 molecule
CD99	HALLMARK_APICAL_JUNCTION	CD99 molecule (Xg blood group)
CDH1	HALLMARK_APICAL_JUNCTION	cadherin 1
CDH11	HALLMARK_APICAL_JUNCTION	cadherin 11
CDH15	HALLMARK_APICAL_JUNCTION	cadherin 15
CDH3	HALLMARK_APICAL_JUNCTION	cadherin 3
CDH4	HALLMARK_APICAL_JUNCTION	cadherin 4
CDH6	HALLMARK_APICAL_JUNCTION	cadherin 6
CDH8	HALLMARK_APICAL_JUNCTION	cadherin 8
CDK8	HALLMARK_APICAL_JUNCTION	cyclin dependent kinase 8
CDSN	HALLMARK_APICAL_JUNCTION	corneodesmosin
CERCAM	HALLMARK_APICAL_JUNCTION	cerebral endothelial cell adhesion molecule
CLDN11	HALLMARK_APICAL_JUNCTION	claudin 11
CLDN14	HALLMARK_APICAL_JUNCTION	claudin 14
CLDN15	HALLMARK_APICAL_JUNCTION	claudin 15
CLDN18	HALLMARK_APICAL_JUNCTION	claudin 18
CLDN19	HALLMARK_APICAL_JUNCTION	claudin 19
CLDN4	HALLMARK_APICAL_JUNCTION	claudin 4
CLDN5	HALLMARK_APICAL_JUNCTION	claudin 5
CLDN6	HALLMARK_APICAL_JUNCTION	claudin 6
CLDN7	HALLMARK_APICAL_JUNCTION	claudin 7
CLDN8	HALLMARK_APICAL_JUNCTION	claudin 8
CLDN9	HALLMARK_APICAL_JUNCTION	claudin 9
CNN2	HALLMARK_APICAL_JUNCTION	calponin 2
CNTN1	HALLMARK_APICAL_JUNCTION	contactin 1
COL16A1	HALLMARK_APICAL_JUNCTION	collagen type XVI alpha 1 chain
COL17A1	HALLMARK_APICAL_JUNCTION	collagen type XVII alpha 1 chain
COL9A1	HALLMARK_APICAL_JUNCTION	collagen type IX alpha 1 chain
CRAT	HALLMARK_APICAL_JUNCTION	carnitine O-acetyltransferase
CRB3	HALLMARK_APICAL_JUNCTION	crumbs cell polarity complex component 3
CTNNA1	HALLMARK_APICAL_JUNCTION	catenin alpha 1
CTNND1	HALLMARK_APICAL_JUNCTION	catenin delta 1
CX3CL1	HALLMARK_APICAL_JUNCTION	C-X3-C motif chemokine ligand 1
DHX16	HALLMARK_APICAL_JUNCTION	DEAH-box helicase 16
DLG1	HALLMARK_APICAL_JUNCTION	discs large MAGUK scaffold protein 1
DMP1	HALLMARK_APICAL_JUNCTION	dentin matrix acidic phosphoprotein 1
DSC1	HALLMARK_APICAL_JUNCTION	desmocollin 1
DSC3	HALLMARK_APICAL_JUNCTION	desmocollin 3
EGFR	HALLMARK_APICAL_JUNCTION	epidermal growth factor receptor
EPB41L2	HALLMARK_APICAL_JUNCTION	erythrocyte membrane protein band 4.1 like 2
EVL	HALLMARK_APICAL_JUNCTION	Enah/Vasp-like
EXOC4	HALLMARK_APICAL_JUNCTION	exocyst complex component 4
FBN1	HALLMARK_APICAL_JUNCTION	fibrillin 1
FLNC	HALLMARK_APICAL_JUNCTION	filamin C
FSCN1	HALLMARK_APICAL_JUNCTION	fascin actin-bundling protein 1
FYB1	HALLMARK_APICAL_JUNCTION	FYN binding protein 1
GAMT	HALLMARK_APICAL_JUNCTION	guanidinoacetate N-methyltransferase
GNAI1	HALLMARK_APICAL_JUNCTION	G protein subunit alpha i1
GNAI2	HALLMARK_APICAL_JUNCTION	G protein subunit alpha i2
GRB7	HALLMARK_APICAL_JUNCTION	growth factor receptor bound protein 7
GTF2F1	HALLMARK_APICAL_JUNCTION	general transcription factor IIF subunit 1
HADH	HALLMARK_APICAL_JUNCTION	hydroxyacyl-CoA dehydrogenase
HRAS	HALLMARK_APICAL_JUNCTION	HRas proto-oncogene, GTPase
ICAM1	HALLMARK_APICAL_JUNCTION	intercellular adhesion molecule 1
ICAM2	HALLMARK_APICAL_JUNCTION	intercellular adhesion molecule 2
ICAM4	HALLMARK_APICAL_JUNCTION	intercellular adhesion molecule 4 (Landsteiner-Wiener blood group)
ICAM5	HALLMARK_APICAL_JUNCTION	intercellular adhesion molecule 5
IKBKG	HALLMARK_APICAL_JUNCTION	inhibitor of nuclear factor kappa B kinase regulatory subunit gamma
INPPL1	HALLMARK_APICAL_JUNCTION	inositol polyphosphate phosphatase like 1
INSIG1	HALLMARK_APICAL_JUNCTION	insulin induced gene 1
IRS1	HALLMARK_APICAL_JUNCTION	insulin receptor substrate 1
ITGA10	HALLMARK_APICAL_JUNCTION	integrin subunit alpha 10
ITGA2	HALLMARK_APICAL_JUNCTION	integrin subunit alpha 2
ITGA3	HALLMARK_APICAL_JUNCTION	integrin subunit alpha 3
ITGA9	HALLMARK_APICAL_JUNCTION	integrin subunit alpha 9
ITGB1	HALLMARK_APICAL_JUNCTION	integrin subunit beta 1
ITGB4	HALLMARK_APICAL_JUNCTION	integrin subunit beta 4
JAM3	HALLMARK_APICAL_JUNCTION	junctional adhesion molecule 3
JUP	HALLMARK_APICAL_JUNCTION	junction plakoglobin
KCNH2	HALLMARK_APICAL_JUNCTION	potassium voltage-gated channel subfamily H member 2
KRT31	HALLMARK_APICAL_JUNCTION	keratin 31
LAMA3	HALLMARK_APICAL_JUNCTION	laminin subunit alpha 3
LAMB3	HALLMARK_APICAL_JUNCTION	laminin subunit beta 3
LAMC2	HALLMARK_APICAL_JUNCTION	laminin subunit gamma 2
LAYN	HALLMARK_APICAL_JUNCTION	layilin
LDLRAP1	HALLMARK_APICAL_JUNCTION	low density lipoprotein receptor adaptor protein 1
LIMA1	HALLMARK_APICAL_JUNCTION	LIM domain and actin binding 1
MADCAM1	HALLMARK_APICAL_JUNCTION	mucosal vascular addressin cell adhesion molecule 1
MAP3K20	HALLMARK_APICAL_JUNCTION	mitogen-activated protein kinase kinase kinase 20
MAP4K2	HALLMARK_APICAL_JUNCTION	mitogen-activated protein kinase kinase kinase kinase 2
MAPK11	HALLMARK_APICAL_JUNCTION	mitogen-activated protein kinase 11
MAPK13	HALLMARK_APICAL_JUNCTION	mitogen-activated protein kinase 13
MAPK14	HALLMARK_APICAL_JUNCTION	mitogen-activated protein kinase 14
MDK	HALLMARK_APICAL_JUNCTION	midkine
MMP2	HALLMARK_APICAL_JUNCTION	matrix metallopeptidase 2
MMP9	HALLMARK_APICAL_JUNCTION	matrix metallopeptidase 9
MPZL1	HALLMARK_APICAL_JUNCTION	myelin protein zero like 1
MPZL2	HALLMARK_APICAL_JUNCTION	myelin protein zero like 2
MSN	HALLMARK_APICAL_JUNCTION	moesin
MVD	HALLMARK_APICAL_JUNCTION	mevalonate diphosphate decarboxylase
MYH10	HALLMARK_APICAL_JUNCTION	myosin heavy chain 10
MYH9	HALLMARK_APICAL_JUNCTION	myosin heavy chain 9
MYL12B	HALLMARK_APICAL_JUNCTION	myosin light chain 12B
MYL9	HALLMARK_APICAL_JUNCTION	myosin light chain 9
NECTIN1	HALLMARK_APICAL_JUNCTION	nectin cell adhesion molecule 1
NECTIN2	HALLMARK_APICAL_JUNCTION	nectin cell adhesion molecule 2
NECTIN3	HALLMARK_APICAL_JUNCTION	nectin cell adhesion molecule 3
NECTIN4	HALLMARK_APICAL_JUNCTION	nectin cell adhesion molecule 4
NEGR1	HALLMARK_APICAL_JUNCTION	neuronal growth regulator 1
NEXN	HALLMARK_APICAL_JUNCTION	nexilin F-actin binding protein
NF1	HALLMARK_APICAL_JUNCTION	neurofibromin 1
NF2	HALLMARK_APICAL_JUNCTION	NF2, moesin-ezrin-radixin like (MERLIN) tumor suppressor
NFASC	HALLMARK_APICAL_JUNCTION	neurofascin
NLGN2	HALLMARK_APICAL_JUNCTION	neuroligin 2
NLGN3	HALLMARK_APICAL_JUNCTION	neuroligin 3
NRAP	HALLMARK_APICAL_JUNCTION	nebulin related anchoring protein
NRTN	HALLMARK_APICAL_JUNCTION	neurturin
NRXN2	HALLMARK_APICAL_JUNCTION	neurexin 2
PALS1	HALLMARK_APICAL_JUNCTION	protein associated with LIN7 1, MAGUK p55 family member
PARD6G	HALLMARK_APICAL_JUNCTION	par-6 family cell polarity regulator gamma
PARVA	HALLMARK_APICAL_JUNCTION	parvin alpha
PBX2	HALLMARK_APICAL_JUNCTION	PBX homeobox 2
PCDH1	HALLMARK_APICAL_JUNCTION	protocadherin 1
PDZD3	HALLMARK_APICAL_JUNCTION	PDZ domain containing 3
PECAM1	HALLMARK_APICAL_JUNCTION	platelet and endothelial cell adhesion molecule 1
PFN1	HALLMARK_APICAL_JUNCTION	profilin 1
PIK3CB	HALLMARK_APICAL_JUNCTION	phosphatidylinositol-4,5-bisphosphate 3-kinase catalytic subunit beta
PIK3R3	HALLMARK_APICAL_JUNCTION	phosphoinositide-3-kinase regulatory subunit 3
PKD1	HALLMARK_APICAL_JUNCTION	polycystin 1, transient receptor potential channel interacting
PLCG1	HALLMARK_APICAL_JUNCTION	phospholipase C gamma 1
PPP2R2C	HALLMARK_APICAL_JUNCTION	protein phosphatase 2 regulatory subunit Bgamma
PTEN	HALLMARK_APICAL_JUNCTION	phosphatase and tensin homolog
PTK2	HALLMARK_APICAL_JUNCTION	protein tyrosine kinase 2
PTPRC	HALLMARK_APICAL_JUNCTION	protein tyrosine phosphatase receptor type C
RAC2	HALLMARK_APICAL_JUNCTION	Rac family small GTPase 2
RASA1	HALLMARK_APICAL_JUNCTION	RAS p21 protein activator 1
RHOF	HALLMARK_APICAL_JUNCTION	ras homolog family member F, filopodia associated
RRAS	HALLMARK_APICAL_JUNCTION	RAS related
RSU1	HALLMARK_APICAL_JUNCTION	Ras suppressor protein 1
SDC3	HALLMARK_APICAL_JUNCTION	syndecan 3
SGCE	HALLMARK_APICAL_JUNCTION	sarcoglycan epsilon
SHC1	HALLMARK_APICAL_JUNCTION	SHC adaptor protein 1
SHROOM2	HALLMARK_APICAL_JUNCTION	shroom family member 2
SIRPA	HALLMARK_APICAL_JUNCTION	signal regulatory protein alpha
SKAP2	HALLMARK_APICAL_JUNCTION	src kinase associated phosphoprotein 2
SLC30A3	HALLMARK_APICAL_JUNCTION	solute carrier family 30 member 3
SLIT2	HALLMARK_APICAL_JUNCTION	slit guidance ligand 2
SORBS3	HALLMARK_APICAL_JUNCTION	sorbin and SH3 domain containing 3
SPEG	HALLMARK_APICAL_JUNCTION	striated muscle enriched protein kinase
SRC	HALLMARK_APICAL_JUNCTION	SRC proto-oncogene, non-receptor tyrosine kinase
STX4	HALLMARK_APICAL_JUNCTION	syntaxin 4
SYK	HALLMARK_APICAL_JUNCTION	spleen associated tyrosine kinase
SYMPK	HALLMARK_APICAL_JUNCTION	symplekin scaffold protein
TAOK2	HALLMARK_APICAL_JUNCTION	TAO kinase 2
TGFBI	HALLMARK_APICAL_JUNCTION	transforming growth factor beta induced
THBS3	HALLMARK_APICAL_JUNCTION	thrombospondin 3
THY1	HALLMARK_APICAL_JUNCTION	Thy-1 cell surface antigen
TIAL1	HALLMARK_APICAL_JUNCTION	TIA1 cytotoxic granule associated RNA binding protein like 1
TJP1	HALLMARK_APICAL_JUNCTION	tight junction protein 1
TMEM8B	HALLMARK_APICAL_JUNCTION	transmembrane protein 8B
TNFRSF11B	HALLMARK_APICAL_JUNCTION	TNF receptor superfamily member 11b
TRAF1	HALLMARK_APICAL_JUNCTION	TNF receptor associated factor 1
TRO	HALLMARK_APICAL_JUNCTION	trophinin
TSC1	HALLMARK_APICAL_JUNCTION	TSC complex subunit 1
TSPAN4	HALLMARK_APICAL_JUNCTION	tetraspanin 4
TUBG1	HALLMARK_APICAL_JUNCTION	tubulin gamma 1
VASP	HALLMARK_APICAL_JUNCTION	vasodilator stimulated phosphoprotein
VAV2	HALLMARK_APICAL_JUNCTION	vav guanine nucleotide exchange factor 2
VCAM1	HALLMARK_APICAL_JUNCTION	vascular cell adhesion molecule 1
VCAN	HALLMARK_APICAL_JUNCTION	versican
VCL	HALLMARK_APICAL_JUNCTION	vinculin
VWF	HALLMARK_APICAL_JUNCTION	von Willebrand factor
WASL	HALLMARK_APICAL_JUNCTION	WASP like actin nucleation promoting factor
WNK4	HALLMARK_APICAL_JUNCTION	WNK lysine deficient protein kinase 4
YWHAH	HALLMARK_APICAL_JUNCTION	tyrosine 3-monooxygenase/tryptophan 5-monooxygenase activation protein eta
ZYX	HALLMARK_APICAL_JUNCTION	zyxin

## Sheet: CHOLESTEROL_HOMEOSTASIS
V2	pathway_vec	Approved.name
ABCA2	HALLMARK_CHOLESTEROL_HOMEOSTASIS	ATP binding cassette subfamily A member 2
ACAT2	HALLMARK_CHOLESTEROL_HOMEOSTASIS	acetyl-CoA acetyltransferase 2
ACSS2	HALLMARK_CHOLESTEROL_HOMEOSTASIS	acyl-CoA synthetase short chain family member 2
ACTG1	HALLMARK_CHOLESTEROL_HOMEOSTASIS	actin gamma 1
ADH4	HALLMARK_CHOLESTEROL_HOMEOSTASIS	alcohol dehydrogenase 4 (class II), pi polypeptide
ALCAM	HALLMARK_CHOLESTEROL_HOMEOSTASIS	activated leukocyte cell adhesion molecule
ALDOC	HALLMARK_CHOLESTEROL_HOMEOSTASIS	aldolase, fructose-bisphosphate C
ANTXR2	HALLMARK_CHOLESTEROL_HOMEOSTASIS	ANTXR cell adhesion molecule 2
ANXA13	HALLMARK_CHOLESTEROL_HOMEOSTASIS	annexin A13
ANXA5	HALLMARK_CHOLESTEROL_HOMEOSTASIS	annexin A5
ATF3	HALLMARK_CHOLESTEROL_HOMEOSTASIS	activating transcription factor 3
ATF5	HALLMARK_CHOLESTEROL_HOMEOSTASIS	activating transcription factor 5
ATXN2	HALLMARK_CHOLESTEROL_HOMEOSTASIS	ataxin 2
AVPR1A	HALLMARK_CHOLESTEROL_HOMEOSTASIS	arginine vasopressin receptor 1A
CBS	HALLMARK_CHOLESTEROL_HOMEOSTASIS	cystathionine beta-synthase
CD9	HALLMARK_CHOLESTEROL_HOMEOSTASIS	CD9 molecule
CHKA	HALLMARK_CHOLESTEROL_HOMEOSTASIS	choline kinase alpha
CLU	HALLMARK_CHOLESTEROL_HOMEOSTASIS	clusterin
CPEB2	HALLMARK_CHOLESTEROL_HOMEOSTASIS	cytoplasmic polyadenylation element binding protein 2
CTNNB1	HALLMARK_CHOLESTEROL_HOMEOSTASIS	catenin beta 1
CXCL16	HALLMARK_CHOLESTEROL_HOMEOSTASIS	C-X-C motif chemokine ligand 16
CYP51A1	HALLMARK_CHOLESTEROL_HOMEOSTASIS	cytochrome P450 family 51 subfamily A member 1
DHCR7	HALLMARK_CHOLESTEROL_HOMEOSTASIS	7-dehydrocholesterol reductase
EBP	HALLMARK_CHOLESTEROL_HOMEOSTASIS	EBP cholestenol delta-isomerase
ECH1	HALLMARK_CHOLESTEROL_HOMEOSTASIS	enoyl-CoA hydratase 1
ERRFI1	HALLMARK_CHOLESTEROL_HOMEOSTASIS	ERBB receptor feedback inhibitor 1
ETHE1	HALLMARK_CHOLESTEROL_HOMEOSTASIS	ETHE1 persulfide dioxygenase
FABP5	HALLMARK_CHOLESTEROL_HOMEOSTASIS	fatty acid binding protein 5
FADS2	HALLMARK_CHOLESTEROL_HOMEOSTASIS	fatty acid desaturase 2
FASN	HALLMARK_CHOLESTEROL_HOMEOSTASIS	fatty acid synthase
FBXO6	HALLMARK_CHOLESTEROL_HOMEOSTASIS	F-box protein 6
FDFT1	HALLMARK_CHOLESTEROL_HOMEOSTASIS	farnesyl-diphosphate farnesyltransferase 1
FDPS	HALLMARK_CHOLESTEROL_HOMEOSTASIS	farnesyl diphosphate synthase
GLDC	HALLMARK_CHOLESTEROL_HOMEOSTASIS	glycine decarboxylase
GNAI1	HALLMARK_CHOLESTEROL_HOMEOSTASIS	G protein subunit alpha i1
GPX8	HALLMARK_CHOLESTEROL_HOMEOSTASIS	glutathione peroxidase 8 (putative)
GSTM2	HALLMARK_CHOLESTEROL_HOMEOSTASIS	glutathione S-transferase mu 2
GUSB	HALLMARK_CHOLESTEROL_HOMEOSTASIS	glucuronidase beta
HMGCR	HALLMARK_CHOLESTEROL_HOMEOSTASIS	3-hydroxy-3-methylglutaryl-CoA reductase
HMGCS1	HALLMARK_CHOLESTEROL_HOMEOSTASIS	3-hydroxy-3-methylglutaryl-CoA synthase 1
HSD17B7	HALLMARK_CHOLESTEROL_HOMEOSTASIS	hydroxysteroid 17-beta dehydrogenase 7
IDI1	HALLMARK_CHOLESTEROL_HOMEOSTASIS	isopentenyl-diphosphate delta isomerase 1
JAG1	HALLMARK_CHOLESTEROL_HOMEOSTASIS	jagged canonical Notch ligand 1
LDLR	HALLMARK_CHOLESTEROL_HOMEOSTASIS	low density lipoprotein receptor
LGALS3	HALLMARK_CHOLESTEROL_HOMEOSTASIS	galectin 3
LGMN	HALLMARK_CHOLESTEROL_HOMEOSTASIS	legumain
LPL	HALLMARK_CHOLESTEROL_HOMEOSTASIS	lipoprotein lipase
LSS	HALLMARK_CHOLESTEROL_HOMEOSTASIS	lanosterol synthase
MAL2	HALLMARK_CHOLESTEROL_HOMEOSTASIS	mal, T cell differentiation protein 2
MVD	HALLMARK_CHOLESTEROL_HOMEOSTASIS	mevalonate diphosphate decarboxylase
MVK	HALLMARK_CHOLESTEROL_HOMEOSTASIS	mevalonate kinase
NFIL3	HALLMARK_CHOLESTEROL_HOMEOSTASIS	nuclear factor, interleukin 3 regulated
NIBAN1	HALLMARK_CHOLESTEROL_HOMEOSTASIS	niban apoptosis regulator 1
NSDHL	HALLMARK_CHOLESTEROL_HOMEOSTASIS	NAD(P) dependent steroid dehydrogenase-like
PCYT2	HALLMARK_CHOLESTEROL_HOMEOSTASIS	phosphate cytidylyltransferase 2, ethanolamine
PDK3	HALLMARK_CHOLESTEROL_HOMEOSTASIS	pyruvate dehydrogenase kinase 3
PLAUR	HALLMARK_CHOLESTEROL_HOMEOSTASIS	plasminogen activator, urokinase receptor
PLSCR1	HALLMARK_CHOLESTEROL_HOMEOSTASIS	phospholipid scramblase 1
PMVK	HALLMARK_CHOLESTEROL_HOMEOSTASIS	phosphomevalonate kinase
PNRC1	HALLMARK_CHOLESTEROL_HOMEOSTASIS	proline rich nuclear receptor coactivator 1
PPARG	HALLMARK_CHOLESTEROL_HOMEOSTASIS	peroxisome proliferator activated receptor gamma
S100A11	HALLMARK_CHOLESTEROL_HOMEOSTASIS	S100 calcium binding protein A11
SC5D	HALLMARK_CHOLESTEROL_HOMEOSTASIS	sterol-C5-desaturase
SCD	HALLMARK_CHOLESTEROL_HOMEOSTASIS	stearoyl-CoA desaturase
SEMA3B	HALLMARK_CHOLESTEROL_HOMEOSTASIS	semaphorin 3B
SQLE	HALLMARK_CHOLESTEROL_HOMEOSTASIS	squalene epoxidase
SREBF2	HALLMARK_CHOLESTEROL_HOMEOSTASIS	sterol regulatory element binding transcription factor 2
STARD4	HALLMARK_CHOLESTEROL_HOMEOSTASIS	StAR related lipid transfer domain containing 4
STX5	HALLMARK_CHOLESTEROL_HOMEOSTASIS	syntaxin 5
TM7SF2	HALLMARK_CHOLESTEROL_HOMEOSTASIS	transmembrane 7 superfamily member 2
TMEM97	HALLMARK_CHOLESTEROL_HOMEOSTASIS	transmembrane protein 97
TNFRSF12A	HALLMARK_CHOLESTEROL_HOMEOSTASIS	TNF receptor superfamily member 12A
TP53INP1	HALLMARK_CHOLESTEROL_HOMEOSTASIS	tumor protein p53 inducible nuclear protein 1
TRIB3	HALLMARK_CHOLESTEROL_HOMEOSTASIS	tribbles pseudokinase 3

## Sheet: COAGULATION
V2	pathway_vec	Approved.name
A2M	HALLMARK_COAGULATION	alpha-2-macroglobulin
ACOX2	HALLMARK_COAGULATION	acyl-CoA oxidase 2
ADAM9	HALLMARK_COAGULATION	ADAM metallopeptidase domain 9
ANG	HALLMARK_COAGULATION	angiogenin
ANXA1	HALLMARK_COAGULATION	annexin A1
APOA1	HALLMARK_COAGULATION	apolipoprotein A1
APOC1	HALLMARK_COAGULATION	apolipoprotein C1
APOC2	HALLMARK_COAGULATION	apolipoprotein C2
APOC3	HALLMARK_COAGULATION	apolipoprotein C3
ARF4	HALLMARK_COAGULATION	ADP ribosylation factor 4
BMP1	HALLMARK_COAGULATION	bone morphogenetic protein 1
C1QA	HALLMARK_COAGULATION	complement C1q A chain
C1R	HALLMARK_COAGULATION	complement C1r
C1S	HALLMARK_COAGULATION	complement C1s
C2	HALLMARK_COAGULATION	complement C2
C3	HALLMARK_COAGULATION	complement C3
C8A	HALLMARK_COAGULATION	complement C8 alpha chain
C8B	HALLMARK_COAGULATION	complement C8 beta chain
C8G	HALLMARK_COAGULATION	complement C8 gamma chain
C9	HALLMARK_COAGULATION	complement C9
CAPN2	HALLMARK_COAGULATION	calpain 2
CAPN5	HALLMARK_COAGULATION	calpain 5
CASP9	HALLMARK_COAGULATION	caspase 9
CD9	HALLMARK_COAGULATION	CD9 molecule
CFB	HALLMARK_COAGULATION	complement factor B
CFD	HALLMARK_COAGULATION	complement factor D
CFH	HALLMARK_COAGULATION	complement factor H
CFI	HALLMARK_COAGULATION	complement factor I
CLU	HALLMARK_COAGULATION	clusterin
COMP	HALLMARK_COAGULATION	cartilage oligomeric matrix protein
CPB2	HALLMARK_COAGULATION	carboxypeptidase B2
CPN1	HALLMARK_COAGULATION	carboxypeptidase N subunit 1
CPQ	HALLMARK_COAGULATION	carboxypeptidase Q
CRIP2	HALLMARK_COAGULATION	cysteine rich protein 2
CSRP1	HALLMARK_COAGULATION	cysteine and glycine rich protein 1
CTSB	HALLMARK_COAGULATION	cathepsin B
CTSE	HALLMARK_COAGULATION	cathepsin E
CTSH	HALLMARK_COAGULATION	cathepsin H
CTSK	HALLMARK_COAGULATION	cathepsin K
CTSO	HALLMARK_COAGULATION	cathepsin O
CTSV	HALLMARK_COAGULATION	cathepsin V
DCT	HALLMARK_COAGULATION	dopachrome tautomerase
DPP4	HALLMARK_COAGULATION	dipeptidyl peptidase 4
DUSP14	HALLMARK_COAGULATION	dual specificity phosphatase 14
DUSP6	HALLMARK_COAGULATION	dual specificity phosphatase 6
F10	HALLMARK_COAGULATION	coagulation factor X
F11	HALLMARK_COAGULATION	coagulation factor XI
F12	HALLMARK_COAGULATION	coagulation factor XII
F13B	HALLMARK_COAGULATION	coagulation factor XIII B chain
F2	HALLMARK_COAGULATION	coagulation factor II, thrombin
F2RL2	HALLMARK_COAGULATION	coagulation factor II thrombin receptor like 2
F3	HALLMARK_COAGULATION	coagulation factor III, tissue factor
F8	HALLMARK_COAGULATION	coagulation factor VIII
F9	HALLMARK_COAGULATION	coagulation factor IX
FBN1	HALLMARK_COAGULATION	fibrillin 1
FGA	HALLMARK_COAGULATION	fibrinogen alpha chain
FGG	HALLMARK_COAGULATION	fibrinogen gamma chain
FN1	HALLMARK_COAGULATION	fibronectin 1
FURIN	HALLMARK_COAGULATION	furin, paired basic amino acid cleaving enzyme
FYN	HALLMARK_COAGULATION	FYN proto-oncogene, Src family tyrosine kinase
GDA	HALLMARK_COAGULATION	guanine deaminase
GNB2	HALLMARK_COAGULATION	G protein subunit beta 2
GNG12	HALLMARK_COAGULATION	G protein subunit gamma 12
GP1BA	HALLMARK_COAGULATION	glycoprotein Ib platelet subunit alpha
GP9	HALLMARK_COAGULATION	glycoprotein IX platelet
GSN	HALLMARK_COAGULATION	gelsolin
HMGCS2	HALLMARK_COAGULATION	3-hydroxy-3-methylglutaryl-CoA synthase 2
HNF4A	HALLMARK_COAGULATION	hepatocyte nuclear factor 4 alpha
HPN	HALLMARK_COAGULATION	hepsin
HRG	HALLMARK_COAGULATION	histidine rich glycoprotein
HTRA1	HALLMARK_COAGULATION	HtrA serine peptidase 1
ISCU	HALLMARK_COAGULATION	iron-sulfur cluster assembly enzyme
ITGA2	HALLMARK_COAGULATION	integrin subunit alpha 2
ITGB3	HALLMARK_COAGULATION	integrin subunit beta 3
ITIH1	HALLMARK_COAGULATION	inter-alpha-trypsin inhibitor heavy chain 1
KLF7	HALLMARK_COAGULATION	KLF transcription factor 7
KLK8	HALLMARK_COAGULATION	kallikrein related peptidase 8
KLKB1	HALLMARK_COAGULATION	kallikrein B1
LAMP2	HALLMARK_COAGULATION	lysosomal associated membrane protein 2
LEFTY2	HALLMARK_COAGULATION	left-right determination factor 2
LGMN	HALLMARK_COAGULATION	legumain
LRP1	HALLMARK_COAGULATION	LDL receptor related protein 1
LTA4H	HALLMARK_COAGULATION	leukotriene A4 hydrolase
MAFF	HALLMARK_COAGULATION	MAF bZIP transcription factor F
MASP2	HALLMARK_COAGULATION	MBL associated serine protease 2
MBL2	HALLMARK_COAGULATION	mannose binding lectin 2
MEP1A	HALLMARK_COAGULATION	meprin A subunit alpha
MMP1	HALLMARK_COAGULATION	matrix metallopeptidase 1
MMP10	HALLMARK_COAGULATION	matrix metallopeptidase 10
MMP11	HALLMARK_COAGULATION	matrix metallopeptidase 11
MMP14	HALLMARK_COAGULATION	matrix metallopeptidase 14
MMP15	HALLMARK_COAGULATION	matrix metallopeptidase 15
MMP2	HALLMARK_COAGULATION	matrix metallopeptidase 2
MMP3	HALLMARK_COAGULATION	matrix metallopeptidase 3
MMP7	HALLMARK_COAGULATION	matrix metallopeptidase 7
MMP8	HALLMARK_COAGULATION	matrix metallopeptidase 8
MMP9	HALLMARK_COAGULATION	matrix metallopeptidase 9
MSRB2	HALLMARK_COAGULATION	methionine sulfoxide reductase B2
MST1	HALLMARK_COAGULATION	macrophage stimulating 1
OLR1	HALLMARK_COAGULATION	oxidized low density lipoprotein receptor 1
P2RY1	HALLMARK_COAGULATION	purinergic receptor P2Y1
PDGFB	HALLMARK_COAGULATION	platelet derived growth factor subunit B
PECAM1	HALLMARK_COAGULATION	platelet and endothelial cell adhesion molecule 1
PEF1	HALLMARK_COAGULATION	penta-EF-hand domain containing 1
PF4	HALLMARK_COAGULATION	platelet factor 4
PLAT	HALLMARK_COAGULATION	plasminogen activator, tissue type
PLAU	HALLMARK_COAGULATION	plasminogen activator, urokinase
PLEK	HALLMARK_COAGULATION	pleckstrin
PLG	HALLMARK_COAGULATION	plasminogen
PREP	HALLMARK_COAGULATION	prolyl endopeptidase
PROC	HALLMARK_COAGULATION	protein C, inactivator of coagulation factors Va and VIIIa
PROS1	HALLMARK_COAGULATION	protein S
PROZ	HALLMARK_COAGULATION	protein Z, vitamin K dependent plasma glycoprotein
PRSS23	HALLMARK_COAGULATION	serine protease 23
RABIF	HALLMARK_COAGULATION	RAB interacting factor
RAC1	HALLMARK_COAGULATION	Rac family small GTPase 1
RAPGEF3	HALLMARK_COAGULATION	Rap guanine nucleotide exchange factor 3
RGN	HALLMARK_COAGULATION	regucalcin
S100A1	HALLMARK_COAGULATION	S100 calcium binding protein A1
S100A13	HALLMARK_COAGULATION	S100 calcium binding protein A13
SERPINA1	HALLMARK_COAGULATION	serpin family A member 1
SERPINB2	HALLMARK_COAGULATION	serpin family B member 2
SERPINC1	HALLMARK_COAGULATION	serpin family C member 1
SERPINE1	HALLMARK_COAGULATION	serpin family E member 1
SERPING1	HALLMARK_COAGULATION	serpin family G member 1
SH2B2	HALLMARK_COAGULATION	SH2B adaptor protein 2
SIRT2	HALLMARK_COAGULATION	sirtuin 2
SPARC	HALLMARK_COAGULATION	secreted protein acidic and cysteine rich
TF	HALLMARK_COAGULATION	transferrin
TFPI2	HALLMARK_COAGULATION	tissue factor pathway inhibitor 2
THBD	HALLMARK_COAGULATION	thrombomodulin
THBS1	HALLMARK_COAGULATION	thrombospondin 1
TIMP1	HALLMARK_COAGULATION	TIMP metallopeptidase inhibitor 1
TIMP3	HALLMARK_COAGULATION	TIMP metallopeptidase inhibitor 3
TMPRSS6	HALLMARK_COAGULATION	transmembrane serine protease 6
USP11	HALLMARK_COAGULATION	ubiquitin specific peptidase 11
VWF	HALLMARK_COAGULATION	von Willebrand factor
WDR1	HALLMARK_COAGULATION	WD repeat domain 1

## Sheet: COMPLEMENT
V2	pathway_vec	Approved.name
ACTN2	HALLMARK_COMPLEMENT	actinin alpha 2
ADAM9	HALLMARK_COMPLEMENT	ADAM metallopeptidase domain 9
ADRA2B	HALLMARK_COMPLEMENT	adrenoceptor alpha 2B
AKAP10	HALLMARK_COMPLEMENT	A-kinase anchoring protein 10
ANG	HALLMARK_COMPLEMENT	angiogenin
ANXA5	HALLMARK_COMPLEMENT	annexin A5
APOA4	HALLMARK_COMPLEMENT	apolipoprotein A4
APOBEC3F	HALLMARK_COMPLEMENT	apolipoprotein B mRNA editing enzyme catalytic subunit 3F
APOBEC3G	HALLMARK_COMPLEMENT	apolipoprotein B mRNA editing enzyme catalytic subunit 3G
APOC1	HALLMARK_COMPLEMENT	apolipoprotein C1
ATOX1	HALLMARK_COMPLEMENT	antioxidant 1 copper chaperone
BRPF3	HALLMARK_COMPLEMENT	bromodomain and PHD finger containing 3
C1QA	HALLMARK_COMPLEMENT	complement C1q A chain
C1QC	HALLMARK_COMPLEMENT	complement C1q C chain
C1R	HALLMARK_COMPLEMENT	complement C1r
C1S	HALLMARK_COMPLEMENT	complement C1s
C2	HALLMARK_COMPLEMENT	complement C2
C3	HALLMARK_COMPLEMENT	complement C3
C4BPB	HALLMARK_COMPLEMENT	complement component 4 binding protein beta
C9	HALLMARK_COMPLEMENT	complement C9
CA2	HALLMARK_COMPLEMENT	carbonic anhydrase 2
CALM1	HALLMARK_COMPLEMENT	calmodulin 1
CALM3	HALLMARK_COMPLEMENT	calmodulin 3
CASP1	HALLMARK_COMPLEMENT	caspase 1
CASP10	HALLMARK_COMPLEMENT	caspase 10
CASP3	HALLMARK_COMPLEMENT	caspase 3
CASP4	HALLMARK_COMPLEMENT	caspase 4
CASP5	HALLMARK_COMPLEMENT	caspase 5
CASP7	HALLMARK_COMPLEMENT	caspase 7
CASP9	HALLMARK_COMPLEMENT	caspase 9
CBLB	HALLMARK_COMPLEMENT	Cbl proto-oncogene B
CCL5	HALLMARK_COMPLEMENT	C-C motif chemokine ligand 5
CD36	HALLMARK_COMPLEMENT	CD36 molecule
CD40LG	HALLMARK_COMPLEMENT	CD40 ligand
CD46	HALLMARK_COMPLEMENT	CD46 molecule
CD55	HALLMARK_COMPLEMENT	CD55 molecule (Cromer blood group)
CD59	HALLMARK_COMPLEMENT	CD59 molecule (CD59 blood group)
CDA	HALLMARK_COMPLEMENT	cytidine deaminase
CDH13	HALLMARK_COMPLEMENT	cadherin 13
CDK5R1	HALLMARK_COMPLEMENT	cyclin dependent kinase 5 regulatory subunit 1
CEBPB	HALLMARK_COMPLEMENT	CCAAT enhancer binding protein beta
CFB	HALLMARK_COMPLEMENT	complement factor B
CFH	HALLMARK_COMPLEMENT	complement factor H
CLU	HALLMARK_COMPLEMENT	clusterin
COL4A2	HALLMARK_COMPLEMENT	collagen type IV alpha 2 chain
CP	HALLMARK_COMPLEMENT	ceruloplasmin
CPM	HALLMARK_COMPLEMENT	carboxypeptidase M
CPQ	HALLMARK_COMPLEMENT	carboxypeptidase Q
CR1	HALLMARK_COMPLEMENT	complement C3b/C4b receptor 1 (Knops blood group)
CR2	HALLMARK_COMPLEMENT	complement C3d receptor 2
CSRP1	HALLMARK_COMPLEMENT	cysteine and glycine rich protein 1
CTSB	HALLMARK_COMPLEMENT	cathepsin B
CTSC	HALLMARK_COMPLEMENT	cathepsin C
CTSD	HALLMARK_COMPLEMENT	cathepsin D
CTSH	HALLMARK_COMPLEMENT	cathepsin H
CTSL	HALLMARK_COMPLEMENT	cathepsin L
CTSO	HALLMARK_COMPLEMENT	cathepsin O
CTSS	HALLMARK_COMPLEMENT	cathepsin S
CTSV	HALLMARK_COMPLEMENT	cathepsin V
CXCL1	HALLMARK_COMPLEMENT	C-X-C motif chemokine ligand 1
DGKG	HALLMARK_COMPLEMENT	diacylglycerol kinase gamma
DGKH	HALLMARK_COMPLEMENT	diacylglycerol kinase eta
DOCK10	HALLMARK_COMPLEMENT	dedicator of cytokinesis 10
DOCK4	HALLMARK_COMPLEMENT	dedicator of cytokinesis 4
DOCK9	HALLMARK_COMPLEMENT	dedicator of cytokinesis 9
DPP4	HALLMARK_COMPLEMENT	dipeptidyl peptidase 4
DUSP5	HALLMARK_COMPLEMENT	dual specificity phosphatase 5
DUSP6	HALLMARK_COMPLEMENT	dual specificity phosphatase 6
DYRK2	HALLMARK_COMPLEMENT	dual specificity tyrosine phosphorylation regulated kinase 2
EHD1	HALLMARK_COMPLEMENT	EH domain containing 1
ERAP2	HALLMARK_COMPLEMENT	endoplasmic reticulum aminopeptidase 2
F10	HALLMARK_COMPLEMENT	coagulation factor X
F2	HALLMARK_COMPLEMENT	coagulation factor II, thrombin
F3	HALLMARK_COMPLEMENT	coagulation factor III, tissue factor
F5	HALLMARK_COMPLEMENT	coagulation factor V
F7	HALLMARK_COMPLEMENT	coagulation factor VII
F8	HALLMARK_COMPLEMENT	coagulation factor VIII
FCER1G	HALLMARK_COMPLEMENT	Fc epsilon receptor Ig
FCN1	HALLMARK_COMPLEMENT	ficolin 1
FDX1	HALLMARK_COMPLEMENT	ferredoxin 1
FN1	HALLMARK_COMPLEMENT	fibronectin 1
FYN	HALLMARK_COMPLEMENT	FYN proto-oncogene, Src family tyrosine kinase
GATA3	HALLMARK_COMPLEMENT	GATA binding protein 3
GCA	HALLMARK_COMPLEMENT	grancalcin
GMFB	HALLMARK_COMPLEMENT	glia maturation factor beta
GNAI2	HALLMARK_COMPLEMENT	G protein subunit alpha i2
GNAI3	HALLMARK_COMPLEMENT	G protein subunit alpha i3
GNB2	HALLMARK_COMPLEMENT	G protein subunit beta 2
GNB4	HALLMARK_COMPLEMENT	G protein subunit beta 4
GNG2	HALLMARK_COMPLEMENT	G protein subunit gamma 2
GNGT2	HALLMARK_COMPLEMENT	G protein subunit gamma transducin 2
GP1BA	HALLMARK_COMPLEMENT	glycoprotein Ib platelet subunit alpha
GP9	HALLMARK_COMPLEMENT	glycoprotein IX platelet
GPD2	HALLMARK_COMPLEMENT	glycerol-3-phosphate dehydrogenase 2
GRB2	HALLMARK_COMPLEMENT	growth factor receptor bound protein 2
GZMA	HALLMARK_COMPLEMENT	granzyme A
GZMB	HALLMARK_COMPLEMENT	granzyme B
GZMK	HALLMARK_COMPLEMENT	granzyme K
HNF4A	HALLMARK_COMPLEMENT	hepatocyte nuclear factor 4 alpha
HPCAL4	HALLMARK_COMPLEMENT	hippocalcin like 4
HSPA1A	HALLMARK_COMPLEMENT	heat shock protein family A (Hsp70) member 1A
HSPA5	HALLMARK_COMPLEMENT	heat shock protein family A (Hsp70) member 5
IL6	HALLMARK_COMPLEMENT	interleukin 6
IRF1	HALLMARK_COMPLEMENT	interferon regulatory factor 1
IRF2	HALLMARK_COMPLEMENT	interferon regulatory factor 2
IRF7	HALLMARK_COMPLEMENT	interferon regulatory factor 7
ITGAM	HALLMARK_COMPLEMENT	integrin subunit alpha M
ITIH1	HALLMARK_COMPLEMENT	inter-alpha-trypsin inhibitor heavy chain 1
JAK2	HALLMARK_COMPLEMENT	Janus kinase 2
KCNIP2	HALLMARK_COMPLEMENT	potassium voltage-gated channel interacting protein 2
KCNIP3	HALLMARK_COMPLEMENT	potassium voltage-gated channel interacting protein 3
KIF2A	HALLMARK_COMPLEMENT	kinesin family member 2A
KLK1	HALLMARK_COMPLEMENT	kallikrein 1
KLKB1	HALLMARK_COMPLEMENT	kallikrein B1
KYNU	HALLMARK_COMPLEMENT	kynureninase
L3MBTL4	HALLMARK_COMPLEMENT	L3MBTL histone methyl-lysine binding protein 4
LAMP2	HALLMARK_COMPLEMENT	lysosomal associated membrane protein 2
LAP3	HALLMARK_COMPLEMENT	leucine aminopeptidase 3
LCK	HALLMARK_COMPLEMENT	LCK proto-oncogene, Src family tyrosine kinase
LCP2	HALLMARK_COMPLEMENT	lymphocyte cytosolic protein 2
LGALS3	HALLMARK_COMPLEMENT	galectin 3
LGMN	HALLMARK_COMPLEMENT	legumain
LIPA	HALLMARK_COMPLEMENT	lipase A, lysosomal acid type
LRP1	HALLMARK_COMPLEMENT	LDL receptor related protein 1
LTA4H	HALLMARK_COMPLEMENT	leukotriene A4 hydrolase
LTF	HALLMARK_COMPLEMENT	lactotransferrin
LYN	HALLMARK_COMPLEMENT	LYN proto-oncogene, Src family tyrosine kinase
MAFF	HALLMARK_COMPLEMENT	MAF bZIP transcription factor F
ME1	HALLMARK_COMPLEMENT	malic enzyme 1
MMP12	HALLMARK_COMPLEMENT	matrix metallopeptidase 12
MMP13	HALLMARK_COMPLEMENT	matrix metallopeptidase 13
MMP14	HALLMARK_COMPLEMENT	matrix metallopeptidase 14
MMP15	HALLMARK_COMPLEMENT	matrix metallopeptidase 15
MMP8	HALLMARK_COMPLEMENT	matrix metallopeptidase 8
MSRB1	HALLMARK_COMPLEMENT	methionine sulfoxide reductase B1
MT3	HALLMARK_COMPLEMENT	metallothionein 3
NOTCH4	HALLMARK_COMPLEMENT	notch receptor 4
OLR1	HALLMARK_COMPLEMENT	oxidized low density lipoprotein receptor 1
PCLO	HALLMARK_COMPLEMENT	piccolo presynaptic cytomatrix protein
PCSK9	HALLMARK_COMPLEMENT	proprotein convertase subtilisin/kexin type 9
PDGFB	HALLMARK_COMPLEMENT	platelet derived growth factor subunit B
PDP1	HALLMARK_COMPLEMENT	pyruvate dehydrogenase phosphatase catalytic subunit 1
PFN1	HALLMARK_COMPLEMENT	profilin 1
PHEX	HALLMARK_COMPLEMENT	phosphate regulating endopeptidase X-linked
PIK3CA	HALLMARK_COMPLEMENT	phosphatidylinositol-4,5-bisphosphate 3-kinase catalytic subunit alpha
PIK3CG	HALLMARK_COMPLEMENT	phosphatidylinositol-4,5-bisphosphate 3-kinase catalytic subunit gamma
PIK3R5	HALLMARK_COMPLEMENT	phosphoinositide-3-kinase regulatory subunit 5
PIM1	HALLMARK_COMPLEMENT	Pim-1 proto-oncogene, serine/threonine kinase
PLA2G4A	HALLMARK_COMPLEMENT	phospholipase A2 group IVA
PLA2G7	HALLMARK_COMPLEMENT	phospholipase A2 group VII
PLAT	HALLMARK_COMPLEMENT	plasminogen activator, tissue type
PLAUR	HALLMARK_COMPLEMENT	plasminogen activator, urokinase receptor
PLEK	HALLMARK_COMPLEMENT	pleckstrin
PLG	HALLMARK_COMPLEMENT	plasminogen
PLSCR1	HALLMARK_COMPLEMENT	phospholipid scramblase 1
PPP2CB	HALLMARK_COMPLEMENT	protein phosphatase 2 catalytic subunit beta
PPP4C	HALLMARK_COMPLEMENT	protein phosphatase 4 catalytic subunit
PRCP	HALLMARK_COMPLEMENT	prolylcarboxypeptidase
PRDM4	HALLMARK_COMPLEMENT	PR/SET domain 4
PREP	HALLMARK_COMPLEMENT	prolyl endopeptidase
PRKCD	HALLMARK_COMPLEMENT	protein kinase C delta
PRSS3	HALLMARK_COMPLEMENT	serine protease 3
PRSS36	HALLMARK_COMPLEMENT	serine protease 36
PSEN1	HALLMARK_COMPLEMENT	presenilin 1
PSMB9	HALLMARK_COMPLEMENT	proteasome 20S subunit beta 9
RABIF	HALLMARK_COMPLEMENT	RAB interacting factor
RAF1	HALLMARK_COMPLEMENT	Raf-1 proto-oncogene, serine/threonine kinase
RASGRP1	HALLMARK_COMPLEMENT	RAS guanyl releasing protein 1
RBSN	HALLMARK_COMPLEMENT	rabenosyn, RAB effector
RCE1	HALLMARK_COMPLEMENT	Ras converting CAAX endopeptidase 1
RHOG	HALLMARK_COMPLEMENT	ras homolog family member G
RNF4	HALLMARK_COMPLEMENT	ring finger protein 4
S100A12	HALLMARK_COMPLEMENT	S100 calcium binding protein A12
S100A13	HALLMARK_COMPLEMENT	S100 calcium binding protein A13
S100A9	HALLMARK_COMPLEMENT	S100 calcium binding protein A9
SCG3	HALLMARK_COMPLEMENT	secretogranin III
SERPINA1	HALLMARK_COMPLEMENT	serpin family A member 1
SERPINB2	HALLMARK_COMPLEMENT	serpin family B member 2
SERPINC1	HALLMARK_COMPLEMENT	serpin family C member 1
SERPINE1	HALLMARK_COMPLEMENT	serpin family E member 1
SERPING1	HALLMARK_COMPLEMENT	serpin family G member 1
SH2B3	HALLMARK_COMPLEMENT	SH2B adaptor protein 3
SIRT6	HALLMARK_COMPLEMENT	sirtuin 6
SPOCK2	HALLMARK_COMPLEMENT	SPARC (osteonectin), cwcv and kazal like domains proteoglycan 2
SRC	HALLMARK_COMPLEMENT	SRC proto-oncogene, non-receptor tyrosine kinase
STX4	HALLMARK_COMPLEMENT	syntaxin 4
TFPI2	HALLMARK_COMPLEMENT	tissue factor pathway inhibitor 2
TIMP1	HALLMARK_COMPLEMENT	TIMP metallopeptidase inhibitor 1
TIMP2	HALLMARK_COMPLEMENT	TIMP metallopeptidase inhibitor 2
TMPRSS6	HALLMARK_COMPLEMENT	transmembrane serine protease 6
TNFAIP3	HALLMARK_COMPLEMENT	TNF alpha induced protein 3
USP14	HALLMARK_COMPLEMENT	ubiquitin specific peptidase 14
USP15	HALLMARK_COMPLEMENT	ubiquitin specific peptidase 15
USP16	HALLMARK_COMPLEMENT	ubiquitin specific peptidase 16
USP8	HALLMARK_COMPLEMENT	ubiquitin specific peptidase 8
VCPIP1	HALLMARK_COMPLEMENT	valosin containing protein interacting protein 1
WAS	HALLMARK_COMPLEMENT	WASP actin nucleation promoting factor
XPNPEP1	HALLMARK_COMPLEMENT	X-prolyl aminopeptidase 1
ZEB1	HALLMARK_COMPLEMENT	zinc finger E-box binding homeobox 1
ZFPM2	HALLMARK_COMPLEMENT	zinc finger protein, FOG family member 2

## Sheet: DNA_REPAIR
V2	pathway_vec	Approved.name
AAAS	HALLMARK_DNA_REPAIR	aladin WD repeat nucleoporin
ADA	HALLMARK_DNA_REPAIR	adenosine deaminase
ADCY6	HALLMARK_DNA_REPAIR	adenylate cyclase 6
ADRM1	HALLMARK_DNA_REPAIR	ADRM1 26S proteasome ubiquitin receptor
AGO4	HALLMARK_DNA_REPAIR	argonaute RISC component 4
AK1	HALLMARK_DNA_REPAIR	adenylate kinase 1
AK3	HALLMARK_DNA_REPAIR	adenylate kinase 3
ALYREF	HALLMARK_DNA_REPAIR	Aly/REF export factor
APRT	HALLMARK_DNA_REPAIR	adenine phosphoribosyltransferase
ARL6IP1	HALLMARK_DNA_REPAIR	ADP ribosylation factor like GTPase 6 interacting protein 1
BCAM	HALLMARK_DNA_REPAIR	basal cell adhesion molecule (Lutheran blood group)
BCAP31	HALLMARK_DNA_REPAIR	B cell receptor associated protein 31
BOLA2	HALLMARK_DNA_REPAIR	bolA family member 2
BRF2	HALLMARK_DNA_REPAIR	BRF2 RNA polymerase III transcription initiation factor subunit
CANT1	HALLMARK_DNA_REPAIR	calcium activated nucleotidase 1
CCNO	HALLMARK_DNA_REPAIR	cyclin O
CDA	HALLMARK_DNA_REPAIR	cytidine deaminase
CETN2	HALLMARK_DNA_REPAIR	centrin 2
CLP1	HALLMARK_DNA_REPAIR	cleavage factor polyribonucleotide kinase subunit 1
CMPK2	HALLMARK_DNA_REPAIR	cytidine/uridine monophosphate kinase 2
COX17	HALLMARK_DNA_REPAIR	cytochrome c oxidase copper chaperone COX17
CSTF3	HALLMARK_DNA_REPAIR	cleavage stimulation factor subunit 3
DAD1	HALLMARK_DNA_REPAIR	defender against cell death 1
DCTN4	HALLMARK_DNA_REPAIR	dynactin subunit 4
DDB1	HALLMARK_DNA_REPAIR	damage specific DNA binding protein 1
DDB2	HALLMARK_DNA_REPAIR	damage specific DNA binding protein 2
DGCR8	HALLMARK_DNA_REPAIR	DGCR8 microprocessor complex subunit
DGUOK	HALLMARK_DNA_REPAIR	deoxyguanosine kinase
DUT	HALLMARK_DNA_REPAIR	deoxyuridine triphosphatase
EDF1	HALLMARK_DNA_REPAIR	endothelial differentiation related factor 1
EIF1B	HALLMARK_DNA_REPAIR	eukaryotic translation initiation factor 1B
ELL	HALLMARK_DNA_REPAIR	elongation factor for RNA polymerase II
ELOA	HALLMARK_DNA_REPAIR	elongin A
ERCC1	HALLMARK_DNA_REPAIR	ERCC excision repair 1, endonuclease non-catalytic subunit
ERCC2	HALLMARK_DNA_REPAIR	ERCC excision repair 2, TFIIH core complex helicase subunit
ERCC3	HALLMARK_DNA_REPAIR	ERCC excision repair 3, TFIIH core complex helicase subunit
ERCC4	HALLMARK_DNA_REPAIR	ERCC excision repair 4, endonuclease catalytic subunit
ERCC5	HALLMARK_DNA_REPAIR	ERCC excision repair 5, endonuclease
ERCC8	HALLMARK_DNA_REPAIR	ERCC excision repair 8, CSA ubiquitin ligase complex subunit
FEN1	HALLMARK_DNA_REPAIR	flap structure-specific endonuclease 1
GMPR2	HALLMARK_DNA_REPAIR	guanosine monophosphate reductase 2
GPX4	HALLMARK_DNA_REPAIR	glutathione peroxidase 4
GSDME	HALLMARK_DNA_REPAIR	gasdermin E
GTF2A2	HALLMARK_DNA_REPAIR	general transcription factor IIA subunit 2
GTF2B	HALLMARK_DNA_REPAIR	general transcription factor IIB
GTF2F1	HALLMARK_DNA_REPAIR	general transcription factor IIF subunit 1
GTF2H1	HALLMARK_DNA_REPAIR	general transcription factor IIH subunit 1
GTF2H3	HALLMARK_DNA_REPAIR	general transcription factor IIH subunit 3
GTF2H5	HALLMARK_DNA_REPAIR	general transcription factor IIH subunit 5
GTF3C5	HALLMARK_DNA_REPAIR	general transcription factor IIIC subunit 5
GUK1	HALLMARK_DNA_REPAIR	guanylate kinase 1
HCLS1	HALLMARK_DNA_REPAIR	hematopoietic cell-specific Lyn substrate 1
HPRT1	HALLMARK_DNA_REPAIR	hypoxanthine phosphoribosyltransferase 1
IMPDH2	HALLMARK_DNA_REPAIR	inosine monophosphate dehydrogenase 2
ITPA	HALLMARK_DNA_REPAIR	inosine triphosphatase
LIG1	HALLMARK_DNA_REPAIR	DNA ligase 1
MPC2	HALLMARK_DNA_REPAIR	mitochondrial pyruvate carrier 2
MPG	HALLMARK_DNA_REPAIR	N-methylpurine DNA glycosylase
MRPL40	HALLMARK_DNA_REPAIR	mitochondrial ribosomal protein L40
NCBP2	HALLMARK_DNA_REPAIR	nuclear cap binding protein subunit 2
NELFB	HALLMARK_DNA_REPAIR	negative elongation factor complex member B
NELFCD	HALLMARK_DNA_REPAIR	negative elongation factor complex member C/D
NELFE	HALLMARK_DNA_REPAIR	negative elongation factor complex member E
NFX1	HALLMARK_DNA_REPAIR	nuclear transcription factor, X-box binding 1
NME1	HALLMARK_DNA_REPAIR	NME/NM23 nucleoside diphosphate kinase 1
NME3	HALLMARK_DNA_REPAIR	NME/NM23 nucleoside diphosphate kinase 3
NME4	HALLMARK_DNA_REPAIR	NME/NM23 nucleoside diphosphate kinase 4
NPR2	HALLMARK_DNA_REPAIR	natriuretic peptide receptor 2
NT5C	HALLMARK_DNA_REPAIR	5', 3'-nucleotidase, cytosolic
NT5C3A	HALLMARK_DNA_REPAIR	5'-nucleotidase, cytosolic IIIA
NUDT21	HALLMARK_DNA_REPAIR	nudix hydrolase 21
NUDT9	HALLMARK_DNA_REPAIR	nudix hydrolase 9
PCNA	HALLMARK_DNA_REPAIR	proliferating cell nuclear antigen
PDE4B	HALLMARK_DNA_REPAIR	phosphodiesterase 4B
PDE6G	HALLMARK_DNA_REPAIR	phosphodiesterase 6G
PNP	HALLMARK_DNA_REPAIR	purine nucleoside phosphorylase
POLA1	HALLMARK_DNA_REPAIR	DNA polymerase alpha 1, catalytic subunit
POLA2	HALLMARK_DNA_REPAIR	DNA polymerase alpha 2, accessory subunit
POLB	HALLMARK_DNA_REPAIR	DNA polymerase beta
POLD1	HALLMARK_DNA_REPAIR	DNA polymerase delta 1, catalytic subunit
POLD3	HALLMARK_DNA_REPAIR	DNA polymerase delta 3, accessory subunit
POLD4	HALLMARK_DNA_REPAIR	DNA polymerase delta 4, accessory subunit
POLE4	HALLMARK_DNA_REPAIR	DNA polymerase epsilon 4, accessory subunit
POLH	HALLMARK_DNA_REPAIR	DNA polymerase eta
POLL	HALLMARK_DNA_REPAIR	DNA polymerase lambda
POLR1C	HALLMARK_DNA_REPAIR	RNA polymerase I and III subunit C
POLR1D	HALLMARK_DNA_REPAIR	RNA polymerase I and III subunit D
POLR1H	HALLMARK_DNA_REPAIR	RNA polymerase I subunit H
POLR2A	HALLMARK_DNA_REPAIR	RNA polymerase II subunit A
POLR2C	HALLMARK_DNA_REPAIR	RNA polymerase II subunit C
POLR2D	HALLMARK_DNA_REPAIR	RNA polymerase II subunit D
POLR2E	HALLMARK_DNA_REPAIR	RNA polymerase II, I and III subunit E
POLR2F	HALLMARK_DNA_REPAIR	RNA polymerase II, I and III subunit F
POLR2G	HALLMARK_DNA_REPAIR	RNA polymerase II subunit G
POLR2H	HALLMARK_DNA_REPAIR	RNA polymerase II, I and III subunit H
POLR2I	HALLMARK_DNA_REPAIR	RNA polymerase II subunit I
POLR2J	HALLMARK_DNA_REPAIR	RNA polymerase II subunit J
POLR2K	HALLMARK_DNA_REPAIR	RNA polymerase II, I and III subunit K
POLR3C	HALLMARK_DNA_REPAIR	RNA polymerase III subunit C
POLR3GL	HALLMARK_DNA_REPAIR	RNA polymerase III subunit GL
POM121	HALLMARK_DNA_REPAIR	POM121 transmembrane nucleoporin
PRIM1	HALLMARK_DNA_REPAIR	DNA primase subunit 1
RAD51	HALLMARK_DNA_REPAIR	RAD51 recombinase
RAD52	HALLMARK_DNA_REPAIR	RAD52 homolog, DNA repair protein
RAE1	HALLMARK_DNA_REPAIR	ribonucleic acid export 1
RALA	HALLMARK_DNA_REPAIR	RAS like proto-oncogene A
RBX1	HALLMARK_DNA_REPAIR	ring-box 1
REV3L	HALLMARK_DNA_REPAIR	REV3 like, DNA directed polymerase zeta catalytic subunit
RFC2	HALLMARK_DNA_REPAIR	replication factor C subunit 2
RFC3	HALLMARK_DNA_REPAIR	replication factor C subunit 3
RFC4	HALLMARK_DNA_REPAIR	replication factor C subunit 4
RFC5	HALLMARK_DNA_REPAIR	replication factor C subunit 5
RNMT	HALLMARK_DNA_REPAIR	RNA guanine-7 methyltransferase
RPA2	HALLMARK_DNA_REPAIR	replication protein A2
RPA3	HALLMARK_DNA_REPAIR	replication protein A3
RRM2B	HALLMARK_DNA_REPAIR	ribonucleotide reductase regulatory TP53 inducible subunit M2B
SAC3D1	HALLMARK_DNA_REPAIR	SAC3 domain containing 1
SDCBP	HALLMARK_DNA_REPAIR	syndecan binding protein
SEC61A1	HALLMARK_DNA_REPAIR	SEC61 translocon subunit alpha 1
SF3A3	HALLMARK_DNA_REPAIR	splicing factor 3a subunit 3
SMAD5	HALLMARK_DNA_REPAIR	SMAD family member 5
SNAPC4	HALLMARK_DNA_REPAIR	small nuclear RNA activating complex polypeptide 4
SNAPC5	HALLMARK_DNA_REPAIR	small nuclear RNA activating complex polypeptide 5
SRSF6	HALLMARK_DNA_REPAIR	serine and arginine rich splicing factor 6
SSRP1	HALLMARK_DNA_REPAIR	structure specific recognition protein 1
STX3	HALLMARK_DNA_REPAIR	syntaxin 3
SUPT4H1	HALLMARK_DNA_REPAIR	SPT4 homolog, DSIF elongation factor subunit
SUPT5H	HALLMARK_DNA_REPAIR	SPT5 homolog, DSIF elongation factor subunit
SURF1	HALLMARK_DNA_REPAIR	SURF1 cytochrome c oxidase assembly factor
TAF10	HALLMARK_DNA_REPAIR	TATA-box binding protein associated factor 10
TAF12	HALLMARK_DNA_REPAIR	TATA-box binding protein associated factor 12
TAF13	HALLMARK_DNA_REPAIR	TATA-box binding protein associated factor 13
TAF1C	HALLMARK_DNA_REPAIR	TATA-box binding protein associated factor, RNA polymerase I subunit C
TAF6	HALLMARK_DNA_REPAIR	TATA-box binding protein associated factor 6
TAF9	HALLMARK_DNA_REPAIR	TATA-box binding protein associated factor 9
TARBP2	HALLMARK_DNA_REPAIR	TARBP2 subunit of RISC loading complex
TK2	HALLMARK_DNA_REPAIR	thymidine kinase 2
TMED2	HALLMARK_DNA_REPAIR	transmembrane p24 trafficking protein 2
TP53	HALLMARK_DNA_REPAIR	tumor protein p53
TSG101	HALLMARK_DNA_REPAIR	tumor susceptibility 101
TYMS	HALLMARK_DNA_REPAIR	thymidylate synthetase
UMPS	HALLMARK_DNA_REPAIR	uridine monophosphate synthetase
UPF3B	HALLMARK_DNA_REPAIR	UPF3B regulator of nonsense mediated mRNA decay
USP11	HALLMARK_DNA_REPAIR	ubiquitin specific peptidase 11
VPS28	HALLMARK_DNA_REPAIR	VPS28 subunit of ESCRT-I
VPS37B	HALLMARK_DNA_REPAIR	VPS37B subunit of ESCRT-I
VPS37D	HALLMARK_DNA_REPAIR	VPS37D subunit of ESCRT-I
XPC	HALLMARK_DNA_REPAIR	XPC complex subunit, DNA damage recognition and repair factor
ZNF707	HALLMARK_DNA_REPAIR	zinc finger protein 707
ZWINT	HALLMARK_DNA_REPAIR	ZW10 interacting kinetochore protein

## Sheet: E2F_TARGETS
V2	pathway_vec	Approved.name
AK2	HALLMARK_E2F_TARGETS	adenylate kinase 2
ANP32E	HALLMARK_E2F_TARGETS	acidic nuclear phosphoprotein 32 family member E
ASF1A	HALLMARK_E2F_TARGETS	anti-silencing function 1A histone chaperone
ASF1B	HALLMARK_E2F_TARGETS	anti-silencing function 1B histone chaperone
ATAD2	HALLMARK_E2F_TARGETS	ATPase family AAA domain containing 2
AURKA	HALLMARK_E2F_TARGETS	aurora kinase A
AURKB	HALLMARK_E2F_TARGETS	aurora kinase B
BARD1	HALLMARK_E2F_TARGETS	BRCA1 associated RING domain 1
BIRC5	HALLMARK_E2F_TARGETS	baculoviral IAP repeat containing 5
BRCA1	HALLMARK_E2F_TARGETS	BRCA1 DNA repair associated
BRCA2	HALLMARK_E2F_TARGETS	BRCA2 DNA repair associated
BRMS1L	HALLMARK_E2F_TARGETS	BRMS1 like transcriptional repressor
BUB1B	HALLMARK_E2F_TARGETS	BUB1 mitotic checkpoint serine/threonine kinase B
CBX5	HALLMARK_E2F_TARGETS	chromobox 5
CCNB2	HALLMARK_E2F_TARGETS	cyclin B2
CCNE1	HALLMARK_E2F_TARGETS	cyclin E1
CCP110	HALLMARK_E2F_TARGETS	centriolar coiled-coil protein 110
CDC20	HALLMARK_E2F_TARGETS	cell division cycle 20
CDC25A	HALLMARK_E2F_TARGETS	cell division cycle 25A
CDC25B	HALLMARK_E2F_TARGETS	cell division cycle 25B
CDCA3	HALLMARK_E2F_TARGETS	cell division cycle associated 3
CDCA8	HALLMARK_E2F_TARGETS	cell division cycle associated 8
CDK1	HALLMARK_E2F_TARGETS	cyclin dependent kinase 1
CDK4	HALLMARK_E2F_TARGETS	cyclin dependent kinase 4
CDKN1A	HALLMARK_E2F_TARGETS	cyclin dependent kinase inhibitor 1A
CDKN1B	HALLMARK_E2F_TARGETS	cyclin dependent kinase inhibitor 1B
CDKN2A	HALLMARK_E2F_TARGETS	cyclin dependent kinase inhibitor 2A
CDKN2C	HALLMARK_E2F_TARGETS	cyclin dependent kinase inhibitor 2C
CDKN3	HALLMARK_E2F_TARGETS	cyclin dependent kinase inhibitor 3
CENPE	HALLMARK_E2F_TARGETS	centromere protein E
CENPM	HALLMARK_E2F_TARGETS	centromere protein M
CHEK1	HALLMARK_E2F_TARGETS	checkpoint kinase 1
CHEK2	HALLMARK_E2F_TARGETS	checkpoint kinase 2
CIT	HALLMARK_E2F_TARGETS	citron rho-interacting serine/threonine kinase
CKS1B	HALLMARK_E2F_TARGETS	CDC28 protein kinase regulatory subunit 1B
CKS2	HALLMARK_E2F_TARGETS	CDC28 protein kinase regulatory subunit 2
CNOT9	HALLMARK_E2F_TARGETS	CCR4-NOT transcription complex subunit 9
CSE1L	HALLMARK_E2F_TARGETS	chromosome segregation 1 like
CTCF	HALLMARK_E2F_TARGETS	CCCTC-binding factor
CTPS1	HALLMARK_E2F_TARGETS	CTP synthase 1
DCK	HALLMARK_E2F_TARGETS	deoxycytidine kinase
DCLRE1B	HALLMARK_E2F_TARGETS	DNA cross-link repair 1B
DCTPP1	HALLMARK_E2F_TARGETS	dCTP pyrophosphatase 1
DDX39A	HALLMARK_E2F_TARGETS	DExD-box helicase 39A
DEK	HALLMARK_E2F_TARGETS	DEK proto-oncogene
DEPDC1	HALLMARK_E2F_TARGETS	DEP domain containing 1
DIAPH3	HALLMARK_E2F_TARGETS	diaphanous related formin 3
DLGAP5	HALLMARK_E2F_TARGETS	DLG associated protein 5
DNMT1	HALLMARK_E2F_TARGETS	DNA methyltransferase 1
DONSON	HALLMARK_E2F_TARGETS	DNA replication fork stabilization factor DONSON
DSCC1	HALLMARK_E2F_TARGETS	DNA replication and sister chromatid cohesion 1
DUT	HALLMARK_E2F_TARGETS	deoxyuridine triphosphatase
E2F8	HALLMARK_E2F_TARGETS	E2F transcription factor 8
EED	HALLMARK_E2F_TARGETS	embryonic ectoderm development
EIF2S1	HALLMARK_E2F_TARGETS	eukaryotic translation initiation factor 2 subunit alpha
ESPL1	HALLMARK_E2F_TARGETS	extra spindle pole bodies like 1, separase
EXOSC8	HALLMARK_E2F_TARGETS	exosome component 8
EZH2	HALLMARK_E2F_TARGETS	enhancer of zeste 2 polycomb repressive complex 2 subunit
GINS1	HALLMARK_E2F_TARGETS	GINS complex subunit 1
GINS3	HALLMARK_E2F_TARGETS	GINS complex subunit 3
GINS4	HALLMARK_E2F_TARGETS	GINS complex subunit 4
GSPT1	HALLMARK_E2F_TARGETS	G1 to S phase transition 1
H2AX	HALLMARK_E2F_TARGETS	H2A.X variant histone
H2AX	HALLMARK_E2F_TARGETS	symbol withdrawn, see [HGNC:4739](/data/gene-symbol-report/#!/hgnc_id/HGNC:4739)
H2AZ1	HALLMARK_E2F_TARGETS	H2A.Z variant histone 1
HELLS	HALLMARK_E2F_TARGETS	helicase, lymphoid specific
HMGA1	HALLMARK_E2F_TARGETS	high mobility group AT-hook 1
HMGB2	HALLMARK_E2F_TARGETS	high mobility group box 2
HMGB3	HALLMARK_E2F_TARGETS	high mobility group box 3
HMMR	HALLMARK_E2F_TARGETS	hyaluronan mediated motility receptor
HNRNPD	HALLMARK_E2F_TARGETS	heterogeneous nuclear ribonucleoprotein D
HUS1	HALLMARK_E2F_TARGETS	HUS1 checkpoint clamp component
ILF3	HALLMARK_E2F_TARGETS	interleukin enhancer binding factor 3
ING3	HALLMARK_E2F_TARGETS	inhibitor of growth family member 3
IPO7	HALLMARK_E2F_TARGETS	importin 7
JPT1	HALLMARK_E2F_TARGETS	Jupiter microtubule associated homolog 1
KIF18B	HALLMARK_E2F_TARGETS	kinesin family member 18B
KIF22	HALLMARK_E2F_TARGETS	kinesin family member 22
KIF2C	HALLMARK_E2F_TARGETS	kinesin family member 2C
KIF4A	HALLMARK_E2F_TARGETS	kinesin family member 4A
KPNA2	HALLMARK_E2F_TARGETS	karyopherin subunit alpha 2
LBR	HALLMARK_E2F_TARGETS	lamin B receptor
LIG1	HALLMARK_E2F_TARGETS	DNA ligase 1
LMNB1	HALLMARK_E2F_TARGETS	lamin B1
LUC7L3	HALLMARK_E2F_TARGETS	LUC7 like 3 pre-mRNA splicing factor
LYAR	HALLMARK_E2F_TARGETS	Ly1 antibody reactive
MAD2L1	HALLMARK_E2F_TARGETS	mitotic arrest deficient 2 like 1
MCM2	HALLMARK_E2F_TARGETS	minichromosome maintenance complex component 2
MCM3	HALLMARK_E2F_TARGETS	minichromosome maintenance complex component 3
MCM4	HALLMARK_E2F_TARGETS	minichromosome maintenance complex component 4
MCM5	HALLMARK_E2F_TARGETS	minichromosome maintenance complex component 5
MCM6	HALLMARK_E2F_TARGETS	minichromosome maintenance complex component 6
MCM7	HALLMARK_E2F_TARGETS	minichromosome maintenance complex component 7
MELK	HALLMARK_E2F_TARGETS	maternal embryonic leucine zipper kinase
MKI67	HALLMARK_E2F_TARGETS	marker of proliferation Ki-67
MLH1	HALLMARK_E2F_TARGETS	mutL homolog 1
MMS22L	HALLMARK_E2F_TARGETS	MMS22 like, DNA repair protein
MRE11	HALLMARK_E2F_TARGETS	MRE11 homolog, double strand break repair nuclease
MSH2	HALLMARK_E2F_TARGETS	mutS homolog 2
MTHFD2	HALLMARK_E2F_TARGETS	methylenetetrahydrofolate dehydrogenase (NADP+ dependent) 2, methenyltetrahydrofolate cyclohydrolase
MXD3	HALLMARK_E2F_TARGETS	MAX dimerization protein 3
MYBL2	HALLMARK_E2F_TARGETS	MYB proto-oncogene like 2
MYC	HALLMARK_E2F_TARGETS	MYC proto-oncogene, bHLH transcription factor
NAA38	HALLMARK_E2F_TARGETS	N-alpha-acetyltransferase 38, NatC auxiliary subunit
NAP1L1	HALLMARK_E2F_TARGETS	nucleosome assembly protein 1 like 1
NASP	HALLMARK_E2F_TARGETS	nuclear autoantigenic sperm protein
NBN	HALLMARK_E2F_TARGETS	nibrin
NCAPD2	HALLMARK_E2F_TARGETS	non-SMC condensin I complex subunit D2
NME1	HALLMARK_E2F_TARGETS	NME/NM23 nucleoside diphosphate kinase 1
NOLC1	HALLMARK_E2F_TARGETS	nucleolar and coiled-body phosphoprotein 1
NOP56	HALLMARK_E2F_TARGETS	NOP56 ribonucleoprotein
NUDT21	HALLMARK_E2F_TARGETS	nudix hydrolase 21
NUP107	HALLMARK_E2F_TARGETS	nucleoporin 107
NUP153	HALLMARK_E2F_TARGETS	nucleoporin 153
NUP205	HALLMARK_E2F_TARGETS	nucleoporin 205
ORC2	HALLMARK_E2F_TARGETS	origin recognition complex subunit 2
ORC6	HALLMARK_E2F_TARGETS	origin recognition complex subunit 6
PA2G4	HALLMARK_E2F_TARGETS	proliferation-associated 2G4
PAICS	HALLMARK_E2F_TARGETS	phosphoribosylaminoimidazole carboxylase and phosphoribosylaminoimidazolesuccinocarboxamide synthase
PAN2	HALLMARK_E2F_TARGETS	poly(A) specific ribonuclease subunit PAN2
PCNA	HALLMARK_E2F_TARGETS	proliferating cell nuclear antigen
PDS5B	HALLMARK_E2F_TARGETS	PDS5 cohesin associated factor B
PHF5A	HALLMARK_E2F_TARGETS	PHD finger protein 5A
PLK1	HALLMARK_E2F_TARGETS	polo like kinase 1
PLK4	HALLMARK_E2F_TARGETS	polo like kinase 4
PMS2	HALLMARK_E2F_TARGETS	PMS1 homolog 2, mismatch repair system component
PNN	HALLMARK_E2F_TARGETS	pinin, desmosome associated protein
POLA2	HALLMARK_E2F_TARGETS	DNA polymerase alpha 2, accessory subunit
POLD1	HALLMARK_E2F_TARGETS	DNA polymerase delta 1, catalytic subunit
POLD2	HALLMARK_E2F_TARGETS	DNA polymerase delta 2, accessory subunit
POLD3	HALLMARK_E2F_TARGETS	DNA polymerase delta 3, accessory subunit
POLE	HALLMARK_E2F_TARGETS	DNA polymerase epsilon, catalytic subunit
POLE4	HALLMARK_E2F_TARGETS	DNA polymerase epsilon 4, accessory subunit
POP7	HALLMARK_E2F_TARGETS	POP7 homolog, ribonuclease P/MRP subunit
PPM1D	HALLMARK_E2F_TARGETS	protein phosphatase, Mg2+/Mn2+ dependent 1D
PPP1R8	HALLMARK_E2F_TARGETS	protein phosphatase 1 regulatory subunit 8
PRDX4	HALLMARK_E2F_TARGETS	peroxiredoxin 4
PRIM2	HALLMARK_E2F_TARGETS	DNA primase subunit 2
PRKDC	HALLMARK_E2F_TARGETS	protein kinase, DNA-activated, catalytic subunit
PRPS1	HALLMARK_E2F_TARGETS	phosphoribosyl pyrophosphate synthetase 1
PSIP1	HALLMARK_E2F_TARGETS	PC4 and SFRS1 interacting protein 1
PSMC3IP	HALLMARK_E2F_TARGETS	PSMC3 interacting protein
PTTG1	HALLMARK_E2F_TARGETS	PTTG1 regulator of sister chromatid separation, securin
RACGAP1	HALLMARK_E2F_TARGETS	Rac GTPase activating protein 1
RAD1	HALLMARK_E2F_TARGETS	RAD1 checkpoint DNA exonuclease
RAD21	HALLMARK_E2F_TARGETS	RAD21 cohesin complex component
RAD50	HALLMARK_E2F_TARGETS	RAD50 double strand break repair protein
RAD51AP1	HALLMARK_E2F_TARGETS	RAD51 associated protein 1
RAD51C	HALLMARK_E2F_TARGETS	RAD51 paralog C
RAN	HALLMARK_E2F_TARGETS	RAN, member RAS oncogene family
RANBP1	HALLMARK_E2F_TARGETS	RAN binding protein 1
RBBP7	HALLMARK_E2F_TARGETS	RB binding protein 7, chromatin remodeling factor
RFC1	HALLMARK_E2F_TARGETS	replication factor C subunit 1
RFC2	HALLMARK_E2F_TARGETS	replication factor C subunit 2
RFC3	HALLMARK_E2F_TARGETS	replication factor C subunit 3
RNASEH2A	HALLMARK_E2F_TARGETS	ribonuclease H2 subunit A
RPA1	HALLMARK_E2F_TARGETS	replication protein A1
RPA2	HALLMARK_E2F_TARGETS	replication protein A2
RPA3	HALLMARK_E2F_TARGETS	replication protein A3
RRM2	HALLMARK_E2F_TARGETS	ribonucleotide reductase regulatory subunit M2
SHMT1	HALLMARK_E2F_TARGETS	serine hydroxymethyltransferase 1
SLBP	HALLMARK_E2F_TARGETS	stem-loop binding protein
SMC1A	HALLMARK_E2F_TARGETS	structural maintenance of chromosomes 1A
SMC3	HALLMARK_E2F_TARGETS	structural maintenance of chromosomes 3
SMC4	HALLMARK_E2F_TARGETS	structural maintenance of chromosomes 4
SMC6	HALLMARK_E2F_TARGETS	structural maintenance of chromosomes 6
SNRPB	HALLMARK_E2F_TARGETS	small nuclear ribonucleoprotein polypeptides B and B1
SPAG5	HALLMARK_E2F_TARGETS	sperm associated antigen 5
SPC24	HALLMARK_E2F_TARGETS	SPC24 component of NDC80 kinetochore complex
SPC25	HALLMARK_E2F_TARGETS	SPC25 component of NDC80 kinetochore complex
SRSF1	HALLMARK_E2F_TARGETS	serine and arginine rich splicing factor 1
SRSF2	HALLMARK_E2F_TARGETS	serine and arginine rich splicing factor 2
SSRP1	HALLMARK_E2F_TARGETS	structure specific recognition protein 1
STAG1	HALLMARK_E2F_TARGETS	stromal antigen 1
STMN1	HALLMARK_E2F_TARGETS	stathmin 1
SUV39H1	HALLMARK_E2F_TARGETS	SUV39H1 histone lysine methyltransferase
SYNCRIP	HALLMARK_E2F_TARGETS	synaptotagmin binding cytoplasmic RNA interacting protein
TACC3	HALLMARK_E2F_TARGETS	transforming acidic coiled-coil containing protein 3
TBRG4	HALLMARK_E2F_TARGETS	transforming growth factor beta regulator 4
TCF19	HALLMARK_E2F_TARGETS	transcription factor 19
TFRC	HALLMARK_E2F_TARGETS	transferrin receptor
TIMELESS	HALLMARK_E2F_TARGETS	timeless circadian regulator
TIPIN	HALLMARK_E2F_TARGETS	TIMELESS interacting protein
TK1	HALLMARK_E2F_TARGETS	thymidine kinase 1
TMPO	HALLMARK_E2F_TARGETS	thymopoietin
TOP2A	HALLMARK_E2F_TARGETS	DNA topoisomerase II alpha
TP53	HALLMARK_E2F_TARGETS	tumor protein p53
TRA2B	HALLMARK_E2F_TARGETS	transformer 2 beta homolog
TRIP13	HALLMARK_E2F_TARGETS	thyroid hormone receptor interactor 13
TUBB	HALLMARK_E2F_TARGETS	tubulin beta class I
TUBG1	HALLMARK_E2F_TARGETS	tubulin gamma 1
UBE2S	HALLMARK_E2F_TARGETS	ubiquitin conjugating enzyme E2 S
UBE2T	HALLMARK_E2F_TARGETS	ubiquitin conjugating enzyme E2 T
UBR7	HALLMARK_E2F_TARGETS	ubiquitin protein ligase E3 component n-recognin 7
UNG	HALLMARK_E2F_TARGETS	uracil DNA glycosylase
USP1	HALLMARK_E2F_TARGETS	ubiquitin specific peptidase 1
WDR90	HALLMARK_E2F_TARGETS	WD repeat domain 90
WEE1	HALLMARK_E2F_TARGETS	WEE1 G2 checkpoint kinase
XPO1	HALLMARK_E2F_TARGETS	exportin 1
XRCC6	HALLMARK_E2F_TARGETS	X-ray repair cross complementing 6
ZW10	HALLMARK_E2F_TARGETS	zw10 kinetochore protein

## Sheet: EPITHELIAL_MESENCHYMAL_TRANSITI
V2	pathway_vec	Approved.name
ABI3BP	HALLMARK_EPITHELIAL_MESENCHYMAL_TRANSITION	ABI family member 3 binding protein
ACTA2	HALLMARK_EPITHELIAL_MESENCHYMAL_TRANSITION	actin alpha 2, smooth muscle
ADAM12	HALLMARK_EPITHELIAL_MESENCHYMAL_TRANSITION	ADAM metallopeptidase domain 12
ANPEP	HALLMARK_EPITHELIAL_MESENCHYMAL_TRANSITION	alanyl aminopeptidase, membrane
APLP1	HALLMARK_EPITHELIAL_MESENCHYMAL_TRANSITION	amyloid beta precursor like protein 1
AREG	HALLMARK_EPITHELIAL_MESENCHYMAL_TRANSITION	amphiregulin
BASP1	HALLMARK_EPITHELIAL_MESENCHYMAL_TRANSITION	brain abundant membrane attached signal protein 1
BDNF	HALLMARK_EPITHELIAL_MESENCHYMAL_TRANSITION	brain derived neurotrophic factor
BGN	HALLMARK_EPITHELIAL_MESENCHYMAL_TRANSITION	biglycan
BMP1	HALLMARK_EPITHELIAL_MESENCHYMAL_TRANSITION	bone morphogenetic protein 1
CADM1	HALLMARK_EPITHELIAL_MESENCHYMAL_TRANSITION	cell adhesion molecule 1
CALD1	HALLMARK_EPITHELIAL_MESENCHYMAL_TRANSITION	caldesmon 1
CALU	HALLMARK_EPITHELIAL_MESENCHYMAL_TRANSITION	calumenin
CAP2	HALLMARK_EPITHELIAL_MESENCHYMAL_TRANSITION	cyclase associated actin cytoskeleton regulatory protein 2
CAPG	HALLMARK_EPITHELIAL_MESENCHYMAL_TRANSITION	capping actin protein, gelsolin like
CCN1	HALLMARK_EPITHELIAL_MESENCHYMAL_TRANSITION	cellular communication network factor 1
CCN2	HALLMARK_EPITHELIAL_MESENCHYMAL_TRANSITION	cellular communication network factor 2
CD44	HALLMARK_EPITHELIAL_MESENCHYMAL_TRANSITION	CD44 molecule (Indian blood group)
CD59	HALLMARK_EPITHELIAL_MESENCHYMAL_TRANSITION	CD59 molecule (CD59 blood group)
CDH11	HALLMARK_EPITHELIAL_MESENCHYMAL_TRANSITION	cadherin 11
CDH2	HALLMARK_EPITHELIAL_MESENCHYMAL_TRANSITION	cadherin 2
CDH6	HALLMARK_EPITHELIAL_MESENCHYMAL_TRANSITION	cadherin 6
COL11A1	HALLMARK_EPITHELIAL_MESENCHYMAL_TRANSITION	collagen type XI alpha 1 chain
COL12A1	HALLMARK_EPITHELIAL_MESENCHYMAL_TRANSITION	collagen type XII alpha 1 chain
COL16A1	HALLMARK_EPITHELIAL_MESENCHYMAL_TRANSITION	collagen type XVI alpha 1 chain
COL1A1	HALLMARK_EPITHELIAL_MESENCHYMAL_TRANSITION	collagen type I alpha 1 chain
COL1A2	HALLMARK_EPITHELIAL_MESENCHYMAL_TRANSITION	collagen type I alpha 2 chain
COL3A1	HALLMARK_EPITHELIAL_MESENCHYMAL_TRANSITION	collagen type III alpha 1 chain
COL4A1	HALLMARK_EPITHELIAL_MESENCHYMAL_TRANSITION	collagen type IV alpha 1 chain
COL4A2	HALLMARK_EPITHELIAL_MESENCHYMAL_TRANSITION	collagen type IV alpha 2 chain
COL5A1	HALLMARK_EPITHELIAL_MESENCHYMAL_TRANSITION	collagen type V alpha 1 chain
COL5A2	HALLMARK_EPITHELIAL_MESENCHYMAL_TRANSITION	collagen type V alpha 2 chain
COL5A3	HALLMARK_EPITHELIAL_MESENCHYMAL_TRANSITION	collagen type V alpha 3 chain
COL6A2	HALLMARK_EPITHELIAL_MESENCHYMAL_TRANSITION	collagen type VI alpha 2 chain
COL6A3	HALLMARK_EPITHELIAL_MESENCHYMAL_TRANSITION	collagen type VI alpha 3 chain
COL7A1	HALLMARK_EPITHELIAL_MESENCHYMAL_TRANSITION	collagen type VII alpha 1 chain
COL8A2	HALLMARK_EPITHELIAL_MESENCHYMAL_TRANSITION	collagen type VIII alpha 2 chain
COLGALT1	HALLMARK_EPITHELIAL_MESENCHYMAL_TRANSITION	collagen beta(1-O)galactosyltransferase 1
COMP	HALLMARK_EPITHELIAL_MESENCHYMAL_TRANSITION	cartilage oligomeric matrix protein
COPA	HALLMARK_EPITHELIAL_MESENCHYMAL_TRANSITION	COPI coat complex subunit alpha
CRLF1	HALLMARK_EPITHELIAL_MESENCHYMAL_TRANSITION	cytokine receptor like factor 1
CTHRC1	HALLMARK_EPITHELIAL_MESENCHYMAL_TRANSITION	collagen triple helix repeat containing 1
CXCL1	HALLMARK_EPITHELIAL_MESENCHYMAL_TRANSITION	C-X-C motif chemokine ligand 1
CXCL12	HALLMARK_EPITHELIAL_MESENCHYMAL_TRANSITION	C-X-C motif chemokine ligand 12
CXCL6	HALLMARK_EPITHELIAL_MESENCHYMAL_TRANSITION	C-X-C motif chemokine ligand 6
CXCL8	HALLMARK_EPITHELIAL_MESENCHYMAL_TRANSITION	C-X-C motif chemokine ligand 8
DAB2	HALLMARK_EPITHELIAL_MESENCHYMAL_TRANSITION	DAB adaptor protein 2
DCN	HALLMARK_EPITHELIAL_MESENCHYMAL_TRANSITION	decorin
DKK1	HALLMARK_EPITHELIAL_MESENCHYMAL_TRANSITION	dickkopf WNT signaling pathway inhibitor 1
DPYSL3	HALLMARK_EPITHELIAL_MESENCHYMAL_TRANSITION	dihydropyrimidinase like 3
DST	HALLMARK_EPITHELIAL_MESENCHYMAL_TRANSITION	dystonin
ECM1	HALLMARK_EPITHELIAL_MESENCHYMAL_TRANSITION	extracellular matrix protein 1
ECM2	HALLMARK_EPITHELIAL_MESENCHYMAL_TRANSITION	extracellular matrix protein 2
EDIL3	HALLMARK_EPITHELIAL_MESENCHYMAL_TRANSITION	EGF like repeats and discoidin domains 3
EFEMP2	HALLMARK_EPITHELIAL_MESENCHYMAL_TRANSITION	EGF containing fibulin extracellular matrix protein 2
ELN	HALLMARK_EPITHELIAL_MESENCHYMAL_TRANSITION	elastin
EMP3	HALLMARK_EPITHELIAL_MESENCHYMAL_TRANSITION	epithelial membrane protein 3
ENO2	HALLMARK_EPITHELIAL_MESENCHYMAL_TRANSITION	enolase 2
FAP	HALLMARK_EPITHELIAL_MESENCHYMAL_TRANSITION	fibroblast activation protein alpha
FAS	HALLMARK_EPITHELIAL_MESENCHYMAL_TRANSITION	Fas cell surface death receptor
FBLN1	HALLMARK_EPITHELIAL_MESENCHYMAL_TRANSITION	fibulin 1
FBLN2	HALLMARK_EPITHELIAL_MESENCHYMAL_TRANSITION	fibulin 2
FBLN5	HALLMARK_EPITHELIAL_MESENCHYMAL_TRANSITION	fibulin 5
FBN1	HALLMARK_EPITHELIAL_MESENCHYMAL_TRANSITION	fibrillin 1
FBN2	HALLMARK_EPITHELIAL_MESENCHYMAL_TRANSITION	fibrillin 2
FERMT2	HALLMARK_EPITHELIAL_MESENCHYMAL_TRANSITION	FERM domain containing kindlin 2
FGF2	HALLMARK_EPITHELIAL_MESENCHYMAL_TRANSITION	fibroblast growth factor 2
FLNA	HALLMARK_EPITHELIAL_MESENCHYMAL_TRANSITION	filamin A
FMOD	HALLMARK_EPITHELIAL_MESENCHYMAL_TRANSITION	fibromodulin
FN1	HALLMARK_EPITHELIAL_MESENCHYMAL_TRANSITION	fibronectin 1
FOXC2	HALLMARK_EPITHELIAL_MESENCHYMAL_TRANSITION	forkhead box C2
FSTL1	HALLMARK_EPITHELIAL_MESENCHYMAL_TRANSITION	follistatin like 1
FSTL3	HALLMARK_EPITHELIAL_MESENCHYMAL_TRANSITION	follistatin like 3
FUCA1	HALLMARK_EPITHELIAL_MESENCHYMAL_TRANSITION	alpha-L-fucosidase 1
FZD8	HALLMARK_EPITHELIAL_MESENCHYMAL_TRANSITION	frizzled class receptor 8
GADD45A	HALLMARK_EPITHELIAL_MESENCHYMAL_TRANSITION	growth arrest and DNA damage inducible alpha
GADD45B	HALLMARK_EPITHELIAL_MESENCHYMAL_TRANSITION	growth arrest and DNA damage inducible beta
GAS1	HALLMARK_EPITHELIAL_MESENCHYMAL_TRANSITION	growth arrest specific 1
GEM	HALLMARK_EPITHELIAL_MESENCHYMAL_TRANSITION	GTP binding protein overexpressed in skeletal muscle
GJA1	HALLMARK_EPITHELIAL_MESENCHYMAL_TRANSITION	gap junction protein alpha 1
GLIPR1	HALLMARK_EPITHELIAL_MESENCHYMAL_TRANSITION	GLI pathogenesis related 1
GPC1	HALLMARK_EPITHELIAL_MESENCHYMAL_TRANSITION	glypican 1
GPX7	HALLMARK_EPITHELIAL_MESENCHYMAL_TRANSITION	glutathione peroxidase 7
GREM1	HALLMARK_EPITHELIAL_MESENCHYMAL_TRANSITION	gremlin 1, DAN family BMP antagonist
HTRA1	HALLMARK_EPITHELIAL_MESENCHYMAL_TRANSITION	HtrA serine peptidase 1
ID2	HALLMARK_EPITHELIAL_MESENCHYMAL_TRANSITION	inhibitor of DNA binding 2
IGFBP2	HALLMARK_EPITHELIAL_MESENCHYMAL_TRANSITION	insulin like growth factor binding protein 2
IGFBP3	HALLMARK_EPITHELIAL_MESENCHYMAL_TRANSITION	insulin like growth factor binding protein 3
IGFBP4	HALLMARK_EPITHELIAL_MESENCHYMAL_TRANSITION	insulin like growth factor binding protein 4
IL15	HALLMARK_EPITHELIAL_MESENCHYMAL_TRANSITION	interleukin 15
IL32	HALLMARK_EPITHELIAL_MESENCHYMAL_TRANSITION	interleukin 32
IL6	HALLMARK_EPITHELIAL_MESENCHYMAL_TRANSITION	interleukin 6
INHBA	HALLMARK_EPITHELIAL_MESENCHYMAL_TRANSITION	inhibin subunit beta A
ITGA2	HALLMARK_EPITHELIAL_MESENCHYMAL_TRANSITION	integrin subunit alpha 2
ITGA5	HALLMARK_EPITHELIAL_MESENCHYMAL_TRANSITION	integrin subunit alpha 5
ITGAV	HALLMARK_EPITHELIAL_MESENCHYMAL_TRANSITION	integrin subunit alpha V
ITGB1	HALLMARK_EPITHELIAL_MESENCHYMAL_TRANSITION	integrin subunit beta 1
ITGB3	HALLMARK_EPITHELIAL_MESENCHYMAL_TRANSITION	integrin subunit beta 3
ITGB5	HALLMARK_EPITHELIAL_MESENCHYMAL_TRANSITION	integrin subunit beta 5
JUN	HALLMARK_EPITHELIAL_MESENCHYMAL_TRANSITION	Jun proto-oncogene, AP-1 transcription factor subunit
LAMA1	HALLMARK_EPITHELIAL_MESENCHYMAL_TRANSITION	laminin subunit alpha 1
LAMA2	HALLMARK_EPITHELIAL_MESENCHYMAL_TRANSITION	laminin subunit alpha 2
LAMA3	HALLMARK_EPITHELIAL_MESENCHYMAL_TRANSITION	laminin subunit alpha 3
LAMC1	HALLMARK_EPITHELIAL_MESENCHYMAL_TRANSITION	laminin subunit gamma 1
LAMC2	HALLMARK_EPITHELIAL_MESENCHYMAL_TRANSITION	laminin subunit gamma 2
LGALS1	HALLMARK_EPITHELIAL_MESENCHYMAL_TRANSITION	galectin 1
LOX	HALLMARK_EPITHELIAL_MESENCHYMAL_TRANSITION	lysyl oxidase
LOXL1	HALLMARK_EPITHELIAL_MESENCHYMAL_TRANSITION	lysyl oxidase like 1
LOXL2	HALLMARK_EPITHELIAL_MESENCHYMAL_TRANSITION	lysyl oxidase like 2
LRP1	HALLMARK_EPITHELIAL_MESENCHYMAL_TRANSITION	LDL receptor related protein 1
LRRC15	HALLMARK_EPITHELIAL_MESENCHYMAL_TRANSITION	leucine rich repeat containing 15
LUM	HALLMARK_EPITHELIAL_MESENCHYMAL_TRANSITION	lumican
MAGEE1	HALLMARK_EPITHELIAL_MESENCHYMAL_TRANSITION	MAGE family member E1
MATN2	HALLMARK_EPITHELIAL_MESENCHYMAL_TRANSITION	matrilin 2
MATN3	HALLMARK_EPITHELIAL_MESENCHYMAL_TRANSITION	matrilin 3
MCM7	HALLMARK_EPITHELIAL_MESENCHYMAL_TRANSITION	minichromosome maintenance complex component 7
MEST	HALLMARK_EPITHELIAL_MESENCHYMAL_TRANSITION	mesoderm specific transcript
MFAP5	HALLMARK_EPITHELIAL_MESENCHYMAL_TRANSITION	microfibril associated protein 5
MGP	HALLMARK_EPITHELIAL_MESENCHYMAL_TRANSITION	matrix Gla protein
MMP1	HALLMARK_EPITHELIAL_MESENCHYMAL_TRANSITION	matrix metallopeptidase 1
MMP14	HALLMARK_EPITHELIAL_MESENCHYMAL_TRANSITION	matrix metallopeptidase 14
MMP2	HALLMARK_EPITHELIAL_MESENCHYMAL_TRANSITION	matrix metallopeptidase 2
MMP3	HALLMARK_EPITHELIAL_MESENCHYMAL_TRANSITION	matrix metallopeptidase 3
MSX1	HALLMARK_EPITHELIAL_MESENCHYMAL_TRANSITION	msh homeobox 1
MXRA5	HALLMARK_EPITHELIAL_MESENCHYMAL_TRANSITION	matrix remodeling associated 5
MYL9	HALLMARK_EPITHELIAL_MESENCHYMAL_TRANSITION	myosin light chain 9
MYLK	HALLMARK_EPITHELIAL_MESENCHYMAL_TRANSITION	myosin light chain kinase
NID2	HALLMARK_EPITHELIAL_MESENCHYMAL_TRANSITION	nidogen 2
NNMT	HALLMARK_EPITHELIAL_MESENCHYMAL_TRANSITION	nicotinamide N-methyltransferase
NOTCH2	HALLMARK_EPITHELIAL_MESENCHYMAL_TRANSITION	notch receptor 2
NT5E	HALLMARK_EPITHELIAL_MESENCHYMAL_TRANSITION	5'-nucleotidase ecto
NTM	HALLMARK_EPITHELIAL_MESENCHYMAL_TRANSITION	neurotrimin
OXTR	HALLMARK_EPITHELIAL_MESENCHYMAL_TRANSITION	oxytocin receptor
P3H1	HALLMARK_EPITHELIAL_MESENCHYMAL_TRANSITION	prolyl 3-hydroxylase 1
PCOLCE	HALLMARK_EPITHELIAL_MESENCHYMAL_TRANSITION	procollagen C-endopeptidase enhancer
PCOLCE2	HALLMARK_EPITHELIAL_MESENCHYMAL_TRANSITION	procollagen C-endopeptidase enhancer 2
PDGFRB	HALLMARK_EPITHELIAL_MESENCHYMAL_TRANSITION	platelet derived growth factor receptor beta
PDLIM4	HALLMARK_EPITHELIAL_MESENCHYMAL_TRANSITION	PDZ and LIM domain 4
PFN2	HALLMARK_EPITHELIAL_MESENCHYMAL_TRANSITION	profilin 2
PLAUR	HALLMARK_EPITHELIAL_MESENCHYMAL_TRANSITION	plasminogen activator, urokinase receptor
PLOD1	HALLMARK_EPITHELIAL_MESENCHYMAL_TRANSITION	procollagen-lysine,2-oxoglutarate 5-dioxygenase 1
PLOD2	HALLMARK_EPITHELIAL_MESENCHYMAL_TRANSITION	procollagen-lysine,2-oxoglutarate 5-dioxygenase 2
PLOD3	HALLMARK_EPITHELIAL_MESENCHYMAL_TRANSITION	procollagen-lysine,2-oxoglutarate 5-dioxygenase 3
PMEPA1	HALLMARK_EPITHELIAL_MESENCHYMAL_TRANSITION	prostate transmembrane protein, androgen induced 1
PMP22	HALLMARK_EPITHELIAL_MESENCHYMAL_TRANSITION	peripheral myelin protein 22
POSTN	HALLMARK_EPITHELIAL_MESENCHYMAL_TRANSITION	periostin
PPIB	HALLMARK_EPITHELIAL_MESENCHYMAL_TRANSITION	peptidylprolyl isomerase B
PRRX1	HALLMARK_EPITHELIAL_MESENCHYMAL_TRANSITION	paired related homeobox 1
PRSS2	HALLMARK_EPITHELIAL_MESENCHYMAL_TRANSITION	serine protease 2
PTHLH	HALLMARK_EPITHELIAL_MESENCHYMAL_TRANSITION	parathyroid hormone like hormone
PTX3	HALLMARK_EPITHELIAL_MESENCHYMAL_TRANSITION	pentraxin 3
PVR	HALLMARK_EPITHELIAL_MESENCHYMAL_TRANSITION	PVR cell adhesion molecule
QSOX1	HALLMARK_EPITHELIAL_MESENCHYMAL_TRANSITION	quiescin sulfhydryl oxidase 1
RGS4	HALLMARK_EPITHELIAL_MESENCHYMAL_TRANSITION	regulator of G protein signaling 4
RHOB	HALLMARK_EPITHELIAL_MESENCHYMAL_TRANSITION	ras homolog family member B
SAT1	HALLMARK_EPITHELIAL_MESENCHYMAL_TRANSITION	spermidine/spermine N1-acetyltransferase 1
SCG2	HALLMARK_EPITHELIAL_MESENCHYMAL_TRANSITION	secretogranin II
SDC1	HALLMARK_EPITHELIAL_MESENCHYMAL_TRANSITION	syndecan 1
SDC4	HALLMARK_EPITHELIAL_MESENCHYMAL_TRANSITION	syndecan 4
SERPINE1	HALLMARK_EPITHELIAL_MESENCHYMAL_TRANSITION	serpin family E member 1
SERPINE2	HALLMARK_EPITHELIAL_MESENCHYMAL_TRANSITION	serpin family E member 2
SERPINH1	HALLMARK_EPITHELIAL_MESENCHYMAL_TRANSITION	serpin family H member 1
SFRP1	HALLMARK_EPITHELIAL_MESENCHYMAL_TRANSITION	secreted frizzled related protein 1
SFRP4	HALLMARK_EPITHELIAL_MESENCHYMAL_TRANSITION	secreted frizzled related protein 4
SGCB	HALLMARK_EPITHELIAL_MESENCHYMAL_TRANSITION	sarcoglycan beta
SGCD	HALLMARK_EPITHELIAL_MESENCHYMAL_TRANSITION	sarcoglycan delta
SGCG	HALLMARK_EPITHELIAL_MESENCHYMAL_TRANSITION	sarcoglycan gamma
SLC6A8	HALLMARK_EPITHELIAL_MESENCHYMAL_TRANSITION	solute carrier family 6 member 8
SLIT2	HALLMARK_EPITHELIAL_MESENCHYMAL_TRANSITION	slit guidance ligand 2
SLIT3	HALLMARK_EPITHELIAL_MESENCHYMAL_TRANSITION	slit guidance ligand 3
SNAI2	HALLMARK_EPITHELIAL_MESENCHYMAL_TRANSITION	snail family transcriptional repressor 2
SNTB1	HALLMARK_EPITHELIAL_MESENCHYMAL_TRANSITION	syntrophin beta 1
SPARC	HALLMARK_EPITHELIAL_MESENCHYMAL_TRANSITION	secreted protein acidic and cysteine rich
SPOCK1	HALLMARK_EPITHELIAL_MESENCHYMAL_TRANSITION	SPARC (osteonectin), cwcv and kazal like domains proteoglycan 1
SPP1	HALLMARK_EPITHELIAL_MESENCHYMAL_TRANSITION	secreted phosphoprotein 1
TAGLN	HALLMARK_EPITHELIAL_MESENCHYMAL_TRANSITION	transgelin
TFPI2	HALLMARK_EPITHELIAL_MESENCHYMAL_TRANSITION	tissue factor pathway inhibitor 2
TGFB1	HALLMARK_EPITHELIAL_MESENCHYMAL_TRANSITION	transforming growth factor beta 1
TGFBI	HALLMARK_EPITHELIAL_MESENCHYMAL_TRANSITION	transforming growth factor beta induced
TGFBR3	HALLMARK_EPITHELIAL_MESENCHYMAL_TRANSITION	transforming growth factor beta receptor 3
TGM2	HALLMARK_EPITHELIAL_MESENCHYMAL_TRANSITION	transglutaminase 2
THBS1	HALLMARK_EPITHELIAL_MESENCHYMAL_TRANSITION	thrombospondin 1
THBS2	HALLMARK_EPITHELIAL_MESENCHYMAL_TRANSITION	thrombospondin 2
THY1	HALLMARK_EPITHELIAL_MESENCHYMAL_TRANSITION	Thy-1 cell surface antigen
TIMP1	HALLMARK_EPITHELIAL_MESENCHYMAL_TRANSITION	TIMP metallopeptidase inhibitor 1
TIMP3	HALLMARK_EPITHELIAL_MESENCHYMAL_TRANSITION	TIMP metallopeptidase inhibitor 3
TNC	HALLMARK_EPITHELIAL_MESENCHYMAL_TRANSITION	tenascin C
TNFAIP3	HALLMARK_EPITHELIAL_MESENCHYMAL_TRANSITION	TNF alpha induced protein 3
TNFRSF11B	HALLMARK_EPITHELIAL_MESENCHYMAL_TRANSITION	TNF receptor superfamily member 11b
TNFRSF12A	HALLMARK_EPITHELIAL_MESENCHYMAL_TRANSITION	TNF receptor superfamily member 12A
TPM1	HALLMARK_EPITHELIAL_MESENCHYMAL_TRANSITION	tropomyosin 1
TPM2	HALLMARK_EPITHELIAL_MESENCHYMAL_TRANSITION	tropomyosin 2
TPM4	HALLMARK_EPITHELIAL_MESENCHYMAL_TRANSITION	tropomyosin 4
VCAM1	HALLMARK_EPITHELIAL_MESENCHYMAL_TRANSITION	vascular cell adhesion molecule 1
VCAN	HALLMARK_EPITHELIAL_MESENCHYMAL_TRANSITION	versican
VEGFA	HALLMARK_EPITHELIAL_MESENCHYMAL_TRANSITION	vascular endothelial growth factor A
VEGFC	HALLMARK_EPITHELIAL_MESENCHYMAL_TRANSITION	vascular endothelial growth factor C
VIM	HALLMARK_EPITHELIAL_MESENCHYMAL_TRANSITION	vimentin
WIPF1	HALLMARK_EPITHELIAL_MESENCHYMAL_TRANSITION	WAS/WASL interacting protein family member 1
WNT5A	HALLMARK_EPITHELIAL_MESENCHYMAL_TRANSITION	Wnt family member 5A

[truncated: 32 more sheets: G2M_CHECKPOINT, GLYCOLYSIS, HYPOXIA, IL2_STAT5_SIGNALING, IL6_JAK_STAT3_SIGNALING, INFLAMMATORY_RESPONSE, INTERFERON_ALPHA_RESPONSE, INTERFERON_GAMMA_RESPONSE, KRAS_SIGNALING_UP, MTORC1_SIGNALING, MYC_TARGETS_V1, MYC_TARGETS_V2, MYOGENESIS, OXIDATIVE_PHOSPHORYLATION, PROTEIN_SECRETION, TNFA_SIGNALING_VIA_NFKB, UNFOLDED_PROTEIN_RESPONSE, UV_RESPONSE_DN, ADIPOGENESIS, ESTROGEN_RESPONSE_EARLY …]
