# Supplementary material for: Meta‐Analysis of Integrated Proteomic and Transcriptomic Data Discerns Structure–Activity Relationship of Carbon Materials with Different Morphologies
Source: Adv Sci (Weinh). 2023 Dec 20;11(9):2306268. doi: 10.1002/advs.202306268 (PMC10916575; doi:10.1002/advs.202306268)
Supplement: Supplementary file 6 — Supplemental Table 5 [file ADVS-11-2306268-s002.xlsx]

## Sheet: LungSpecific
Inflammation in lung
Reference	Title	Analysis type	Genes/Proteins	Pathways / GO terms	Disease / Phenotype
Chen et al., 2018, Oncotarget	Inflammatory responses and inflammation-associated diseases in organs	Review	* production of chemokines, oxygen radicals, proteases, and cytokines, including that of TNF-α, IL-6 and IL-8	* macrophage, neutrophil, and activated T lymphocyte infiltration into airways	Smoking
Aghasafari et al., 2019, Inflammation Research	A review of inflammatory mechanism in airway diseases	Review	* transforming growth factor-β (TGF-β) * Cytokines, allergens, chemokines, and infectious agents * Mutation of the CF transmembrane conductance regulator (CFTR) gene * pattern recognition receptors (PRRs) on the membrane surface e.g., Toll-Like receptors (TLRs) and C-type Lectin Receptors (CLRs) or inside the cytoplasm, e.g., Nod-Like Receptors (NLRs) and RIG-I-Like Receptors (RLRs) * TLRs recogn…	* activation of epithelial cells and macrophages in the respiratory tract * fibroblast proliferation and tissue remodeling * apoptosis and subsequent clearance of activated inflammatory cells * tissue repair * IL-8 evokes neutrophils and TNF-α rises expression of endothelial cell adhesion molecules from lung capillaries	General
			* Cigarette pollutants can directly trigger PRRs such as TLRs and purinergic receptors and dying-autophagic, apoptotic or necrotic cells can indirectly release damage-associated molecular patterns (DAMPs) to initiate pattern recognition * Chemotactic factors attract inflammatory cells to the injured region * CC-chemokine ligand 2 (CCL2) acts on CC-chemokine receptor 2 (CCR2) to attract monocytes,…	* Airway smooth muscle produces inflammatory cytokines, proteases, and growth factors, which may contribute to the remodeling process and induce phenotypic changes of the smooth muscle in COPD * small airway-wall remodeling is proposed as reason for airflow limitation in COPD, decline in lung function, and poor responses to available therapies * cigarette smoke, oxidative stress and the airway in…	COPD
			* Airway epithelial cells activate epithelial TLRs to recognize patterns of inflammatory stimuli in allergic disease * Resolution process starts where antigen presenting cells (APCs) endocytose inhaled allergens, present them to naïve T cells, and activate mast cells by crosslinking surface-bound IgE molecules to release several bronchoconstrictor mediators, including cysteinyl leukotrienes and p…	* airway hyper-responsiveness, obstruction, mucus hyper-production and airway-wall remodeling * Cytokines, allergens, chemokines, and infectious agents are the main stimuli that activate signaling pathways in epithelial cells in asthma * Platelet-derived growth factor (PDGF) promotes fibroblasts and ASM proliferation in the asthmatic lung * Injured epithelial cells releases stem-cell factor (SCF)…	Asthma
			* Mutation of the CF transmembrane conductance regulator (CFTR) gene results in CF * Mutations in CFTR influence the lung epithelial innate immune function that leads to exaggerated and ineffective airway inflammation that fails to abolish pulmonary pathogens * CFTR deficiency is associated with altered fluid and electrolyte homeostasis of epithelial cells and leads to unusually thick and viscose…	* High numbers of neutrophils at the site of chronic infection and decreased neutrophil apoptosis, phagocytic capacity of macrophage and levels of pro-resolving mediators suggest an impaired inflammatory resolution that promotes sustained infection * defective cilia function, increased mucus viscosity, hypoxia, free nutrients, damage to lung architecture, defective or decreased antimicrobials, TH…	Cystic fibrosis
Zhou-Suckow et al., 2017, Cell Tissue Res	Airway mucus, inflammation and remodeling: emerging links in the pathogenesis of chronic lung diseases	Review	* activation of IL-1 receptor (IL-1R) signaling upon release of the alarmin IL-1α from dying cells during necrosis * IL-1R-MyD88 signaling induced by IL-1α released from necrotic epithelial cells may also induce mucin expression * IL-1R as a novel target for anti-inflammatory therapy in muco-obstructive lung diseases * Muc5b but not Muc5ac, is essential for effective MCC (Muc5b-deficient mice nei…	* Epithelial necrosis triggers chronic inflammation with airway neutrophilia, elevated levels of pro-inflammatory C-X-C chemokines (KC and MIP-2) and activation of bronchoalveolar macrophages * transient eosinophilic airway inflammation with elevated levels of the type 2 signature cytokine IL-13 that wane at adult ages * type 2 inflammation accompanied by airway epithelial remodeling and mucus hy…	Elevated mucus production (COPD and CF)
Cohen-Cymberknoh, 2013, Thorax	Airway inflammation in cystic fibrosis: molecular mechanisms and clinical implications	Review	* Inflammatory markers such as interleukin 8 (IL-8), peroxidases and their oxidants were found in high concentrations in bronchoalveolar lavage (BAL) fluid *elevated neutrophil count and more free neutrophil elastase (NE) activity but not with infection * Neutrophils are the predominant inflammatory cells in CF airways * defensins, active matrix metalloprotease-9 and calprotectin are found at ele…	* systemic markers of inflammation in children with CF, calprotectin * decline in various serum markers of inflammation including C reactive protein, IL-6 and calprotectin following treatment	CF
Chaudhary et al., 2012, Am J Respir Crit Care Med	Cystic Fibrosis Transmembrane Conductance Regulator Regulates Epithelial Cell Response to Aspergillus and Resultant Pulmonary Inflammation	Murine and cell lines	* Germinated (hyphal) forms of the fungus evoke secretion of inflammatory mediators, with CFTR mutation resulting in increased airway levels of macrophage inflammatory protein 2 and KC, and higher lung monocyte chemotactic protein-1 * P. aeruginosa stimulates the formation of lipid rafts containing CFTR and caveolin-1, which facilitates organism entry into ECs; deficiency of either alters bacteri…	* Mutations in the cystic fibrosis transmembrane conductance regulator (CFTR) alter epithelial cell (EC) interactions with multiple microbes, such that dysregulated inflammation and injury occur with airway colonization * primary EC–fungus interactions contribute to exuberant and aberrant cellular inflammation, which couple with inherently Th2-biased lymphocyte responses to generate chronic infla…	CF
Moldoveanu et al., 2009, Journal of Inflammation Research	Inflammatory mechanisms in the lung	Review	* epithelial cells secrete a variety of substances such as mucins, defensins, lysozyme, lactoferrin and nitric oxide, which nonspecifically shield the respiratory tract from microbial attack and produce a number of mediators such as reactive oxygen radicals, cytokines (TNF-α, IL-1β, granulocyte/macrophage colony-stimulating factor [GM-CSF]), and platelet-activating factor to recruit inflammatory …	* numerous types of inflammatory cells are activated, each of them releasing cytokines and mediators to modify activities of other inflammatory cells * orchestration of these cells and molecules leads to progression of inflammation * acute inflammation in pneumonia and acute respiratory distress syndrome (ARDS), chronic inflammation in asthma and chronic obstructive pulmonary disease (COPD) * as …	General
			* inflammation characterized by vasodilation, increased vascular permeability, and inflammatory cell infiltration * stimulates the immune response to promote recovery * acute lung inflammation dominated by neutrophils, whereas chronic reactions involve mainly macrophages and lymphocytes * ARDS example of acute inflammation not only persisting but also becoming amplified to involve the entire orga…		Acute inflammation
				* Chronic inflammatory responses clear necrotic debris and apoptotic cells from acute inflammation, defend against and prevent the spread of persistent infections, and heal and repair the lung tissue damage * major cells involved are macrophages and lymphocytes * profibrotic and immunoregulatory Th2 cytokines dominate * Chemokines mediate neutrophil infiltration into the lung parenchyma and pleur…	Chronic inflammation
Wong et al., 2016, International Journal of COPD	Lung inflammation caused by inhaled toxicants: a review	Review	* recruitment and activation of macrophages, activation of mitogen-activated protein kinases, inhibition of protein synthesis, and production of interleukin-1 beta * targeting either macrophages (using nanoparticles) or the production of interleukin-1 beta (using inhibitors against protein kinases, NOD-like receptor protein-3, or P2X7) may potentially be employed to treat these types of lung infl…		General (COPD)
			* Th17 cells (subset of CD4+) increased * imbalance of Th17 and regulatory T subsets * activation of MAPKs, increased numbers of neutrophils, lymphocytes, and macrophages, and apoptosis of airway epithelial cells * dependent on IL-1 receptor/myeloid differentiation primary response signaling, and the release of IL-1β induced by cigarette smoke into the bronchoalveolar lavage fluid is mediated by …		Smoking
			* Trichothecenes cause immunosuppression in lymphocytes and stimulate the production of IL-1β by macrophages in an NLRP3-inflammasome-dependent manner, mediated by the P2X7 receptor * inhibit protein synthesis by targeting the ribosome, impair mitochondrial function, activate MAPKs, and induce apoptosis in mammalian cells * stimulate expression of genes that are upregulated in response to other r…		Mycotoxins (fungal spores)
			* early massive migration of inflammatory cells (especially neutrophils) to the lungs and causes apoptosis and necrosis of airway epithelial cells * unlike cigarette smoke and mycotoxins, ricin causes apoptosis of alveolar macrophages * exposure to a sublethal dose of ricin results in fibrosis and hemorrhage restricted to the lung tissue * kill cells rapidly at low concentrations and induce exten…		Ricin
Dong, 2020, Frontiers in Immunology	Signaling Pathways Implicated in Carbon Nanotube-Induced Lung Inflammation	Review	* acute inflammation with pronounced recruitment and infiltration of inflammatory cells, such as neutrophils, macrophages, and lymphocytes, and copious production and secretion of pro-inflammatory and pro-fibrotic cytokines, chemokines, and growth factors, such as TNF-a, IL-1b, IL-6, MCP-1, TGF-b1, and PDGF * rapid-onset fibrotic response, indicated by increased deposition of ECM in alveolar sept…	* acute inflammation is a remarkable phenotype elicited by CNTs in the lung during the early acute phase post-exposure; whereas a type 2 immune response is evidently activated and dominates during the late acute and chronic phases, leading to type 2 inflammation and lung fibrosis * CNT-triggered lung inflammation and fibrosis share high similarities with those occurring in a variety of human lung…	CNTs
Sugimoto et al., 2019, Am J Respir Cell Mol Biol	IL-9 Blockade Suppresses Silica-induced Lung Inflammation and Fibrosis in Mice	BALF and lung analysis of mice and humans	* after silica treatment, IL-9 elevated in BALF of mice * anti–IL-9–neutralizing antibody inhibited lung fibrosis and suppressed the levels of major mediators, including IL-1b, IL-6, IL-12 (p40), CCL2, CXCL1, and TNF-a in BALFs * human lung specimens high expression of IL-9 in alveolar macrophages, CD4-positive cells, and receptors for IL-9 in airway epithelial cells * levels of inflammatory cyto…		Silica and IPF
Pacheco et al., 2018, Experimental Lung Research,	Granulomatous lung inflammation is nanoparticle type-dependent	lung immunohistopathology in mice	* cell numbers of macrophages, lymphocytes, and neutrophils increased in both models of nanoparticles but significantly higher in QDOT group * significant increase of CXCL9 and CXCL10 levels in lungs of QDOT-challenged mice and MWCNT-challenged mice * interleukin members IL-6, IL-10, IL-13, IL-23, and CXCL-2 and -5 chemokines increased substantially in both QDOT and MWCNT * significantly higher i…		QDOTs and MWCNTs
Wittekindt, 2017, Pflugers Arch - Eur J Physiol	Tight junctions in pulmonary epithelia during lung inflammation	Review	* Bacterial and viral infections induce TNF-α, IL-1α, IL-1β, IL-6, IL-8 and IL-18 * allergic agents induce release of IL-6, IL-8, granulocyte macrophage colony-stimulating factor (GMCSF) and monocyte chemotractant protein 1 (MCP-1) * danger-associated molecular patterns (DAMP), like adenosine, prostaglandin or histamine, initiate IL-1β, IL-6, IL-8 and GM-CSF production and release * IL-25, IL-33 …	* breakdown of the epithelial barrier is a hallmark in respiratory distress syndromes and can be identified via the appearance of high molecular weight serum proteins in broncho-alveolar lavage * barrier function of the lung epithelium depends on so-called tight junctions (TJ) * damage of TJ is the major cause of epithelial barrier breakdown during lung inflammation	Tight junctions
Wang et al., 2020, Journal of Physiological Anthropology	NOD-like receptors mediate inflammatory lung injury during plateau hypoxia exposure	transcriptome sequencing for the lungs of rats	* expressions of NOD1, NOD2, IL-1β, TNF-α, IL-6, and IL-18 higher * CARD9, MYD88, p38 MAPK, and NF-κB p65, which are related to the NF-κB and MAPK signaling pathways, also demonstrated increased expression * NLR family includes five subfamilies according to the type of effector domain, which is either a caspase recruitment domain (CARD), a baculoviral inhibitor of apoptosis protein repeat (BIR) d…	* crucial role of nucleotide-binding oligomerization domain (NOD)-like receptor (NLR) signaling pathway * GO: immune processes, such as activation of the immune response and the immune response-regulating signaling pathway at the biological process level, immunoglobulin complex circulating at the cellular components level, and immunoglobulin receptor binding and antigen binding at the molecular f…	Hypoxia
Dhooghe et al., 2014, Clinical Biochemistry	Lung inflammation in cystic fibrosis: Pathogenesis and novel therapies	Review	* thick dehydrated sputum obstructs the airways and prevents elimination of dust, bacteria and other impurities from the lungs, thus making them more vulnerable to repeated bacterial infections and chronic inflammation * transepithelial ion transport abnormalities, decreased sialylation of cell membranes, defective bacterial internalization, imbalanced omega3/omega6 polyunsaturated fatty acid (PU…	* Bronchial infection induces an intense inflammatory reaction characterized by a massive invasion of neutrophils, the properties of which seems altered in CF * profuse release of soluble pro-inflammatory mediators, such as interleukin (IL)-6, IL-1β and IL-8 cytokines * release of the anti-inflammatory mediator IL-10 is reduced, thus reflecting a pro-/anti-inflammatory imbalance * Does inflammati…	CF
Wang et al., 2020, Chemosphere	Lung inflammation induced by exposure to Bisphenol-A is associated with mTOR-mediated autophagy in adolescent mice	Mouse in vivo study	* levels of IL-4, IL-5, IL-6 and TNF-a in OVA group and three BPA dose groups were significantly increased (p < 0.05) level of OVA-specifc IgE in OVA group and three BPA dose groups was significantly increased (p < 0.05) * proportion of Treg cells (Foxp3þ regulatory T (Treg) cells play an important role in regulating Th2-related inflammatory responses) was gradually decreased as the increase of B…	* BPA exacerbated airway hyperresponsiveness (AHR), induced pathological changes in the lung, which also enhanced inflammatory cells and cytokine levels * BPA exposure affected expression of autophagy associated proteins and genes * BPA aggravated OVA-induced lung inflammation and induced abnormal immune function in mice, and its mechanism was related to the activation of autophagy pathway by dow…	BPA
Isopi et al., 2020, Front. Immunol.	Resolvin D1 Reduces Lung Infection and Inflammation Activating Resolution in Cystic Fibrosis	CF patients and mice	* resolution mechanisms are defective in CF * pro-resolving protein annexin A1 is downregulated in nasal epithelial cells * concentrations of lipoxin A4 are reduced in bronchoalveolar lavage fluid (BALF) * ratios of sputum concentrations of RvD1 to interleukin (IL)-8 are diminished * CF M8 and epithelial cells have a significantly lower expression of ALX/FPR2, a RvD1 receptor, which results in im…	* endogenous lipid mediator resolvin (Rv) D1 is a potent regulator of resolution (which is the ideal outcome of inflammation) * Resolvin (Rv) D1 belongs to the superfamily of autacoids termed specialized pro-resolving lipid mediators (SPM) that reduce inflammation without compromising immune defenses, protect from tissue damage, and augment removal of microbes and apoptotic leukocytes, allowing t…	CF
Chambers, 2007, Life Sciences	Procoagulant signalling mechanisms in lung inflammation and fibrosis: novel opportunities for pharmacological intervention?	Review	* PAR2 is a major substrate for trypsin as well as mast cell tryptase and has received considerable attention in the setting of both asthma and airway inflammation * role of PARs in promoting inflammation * activation of PAR1 on numerous cell types, including among others fibroblasts, epithelial cells, monocytes/macrophages and vascular endothelial cells, leads to the induction and release of pot…	* uncontrolled activation of the coagulation cascade following lung injury contributes to the development of lung inflammation and fibrosis in acute lung injury/acute respiratory distress syndrome (ALI/ARDS) and fibrotic lung disease * cellular effects mediated via activation of proteinase-activated receptors (PARs) may be of particular importance in influencing inflammatory and fibroproliferativ…	Fibrosis
Valavanidis et al., 2013, Environmental Research and Public Health	Pulmonary Oxidative Stress, Inflammation and Cancer: Respirable Particulate Matter, Fibrous Dusts and Ozone as Major Causes of Lung Carcinogenesis through Reactive Oxygen Species Mechanisms	Review	* most important antioxidant enzymes are the superoxide dismutase (SOD), the catalase (CAT), the glutathione redox system (glutathione peroxidase and glurtathione-S-transferase) * low molecular mass antioxidant compounds are ascorbic acid (vitamin C), vitamin E (tocopherol), uric acid, bilirubin, glucose, caeruloplasmin, etc., and proteins that bind metal ions in forms unable to accelerate free r…	* Reactive oxygen or nitrogen species (ROS, RNS) and oxidative stress in the respiratory system increase the production of mediators of pulmonary inflammation and initiate or promote mechanisms of carcinogenesis * oxidative stress initiates the synthesis of mediators of pulmonary inflammation in lung epithelial cells and initiation of carcinogenic mechanisms * Tobacco smoke increases risk for epi…	Lung cancer
Lim, 2020, Frontiers in Immunology	Resolution of Pulmonary Inflammation Induced by Carbon Nanotubes and Fullerenes in Mice: Role of Macrophage Polarization	in vivo mouse study	* both ENMs: high levels of proinflammatory leukotriene B4 (LTB4) and prostaglandin E2 (PGE2) with peaks at day 1, and high levels of SPMs resolvin D1 (RvD1) and E1 (RvE1) with peaks at day 7 * MWCNTs and C60F time-dependent polarization of M1 macrophages with a peak at day 1 and subsequently of M2 macrophages with a peak at day 7 in the lung, accompanied by elevated levels of type 1 or type 2 cy…	* understand how ENM-induced pulmonary inflammation is resolved, analyzed the inflammatory and pro-resolving responses to fibrogenic multi-walled carbon nanotubes (MWCNTs, Mitsui-7) and low-toxicity fullerenes (fullerene C60, C60F) * acute inflammation, predominated by neutrophils, at day 1, which transitioned to histiocytic inflammation by day 7 * day 28, lesion in MWCNT-exposed mice progressed …	MWCNTs and fullerenes
Liu et al., 2020, Bioscience Reports	Expression profiles of genes associated with inflammatory responses and oxidative stress in lung after heat stroke	Transcriptomics	* leukocyte migration, response to lipopolysaccharide, NIK/NF-kappaB signaling, response to reactive oxygen species and response to heat enriched * hub genes were Tnf, Il1b, Cxcl2, Ccl2, Mmp9, Timp1, Hmox1, Serpine1, Mmp8 and Csf1, most of which were closely related to inflammagenesis and oxidative stress * Genes involved in ‘regulation of inflammatory response’ (Adora1, C6, Ier3, Ighg1, Il1b, Il…		Heat stroke (HS)
Chen et al., 2016, Journal of Vascular Research	Alveolar Hypoxia-Induced Pulmonary Inflammation: From Local Initiation to Secondary Promotion by Activated Systemic Inflammation	Review	* inflammatory factors, such as 15d-PGJ 2 (15-deoxy-Δ (12, 14) -prostaglandin-J 2 ), in the bronchoalveolar lavage, which is followed by neutrophil recruitment * acute hypoxia induces enhanced NF-κB activation by AMOs, which may result in the increased production and release of inflammatory cytokines such as TNF * increased albumin extravasation and pulmonary expression of HIF-1α, NF-κB, and proi…	* Under hypoxic conditions, activated mast cells are involved in vascular hyperpermeability and leukocyte cell-endothelium adhesion	Hypoxic Pulmonary Hypertension (HPH)
Inoue and Takano, 2011, Special Issue: Nanoparticles and Inflammation, The Scientific World JOURNAL	Aggravating Impact of Nanoparticles on Immune-Mediated Pulmonary Inflammation	Review	* LPS-elicited lung inflammation and pulmonary edema, which was concomitant with the enhanced lung expression of interleukin (IL)-1β, macrophage inflammatory protein (MIP)-1α, macrophage chemoattractant protein (MCP)-1, MIP-2, and keratinocyte chemoattractant (KC) in overall trend * CBNP with allergen increased protein levels of IL-5, IL-6, IL-13, eotaxin, MCP-1, and RANTES * allergen-related air…		Nanoparticles and pulmonary inflammation
Zuo et al., 2013, Molecular Immunology	Molecular mechanisms of reactive oxygen species-related pulmonary inflammation and asthma	Review	* airborne allergens that can trigger the airway inflammation associated with asthma when inhaled and mediated by immunoglobulin E (IgE) * extracellular superoxide dismutase (EC-SOD) is proposed to have a significant function in the mechanism of asthma pathology * EC-SOD mimics have proven to diminish airway inflammation in asthma * ROS may act as signaling modifiers of transcription factors such…	* adhesive interaction between inflammatory and endothelial cells which may contribute to the expression of inflammatory symptoms * asthma and chronic obstructive pulmonary disease (COPD) present many of the same symptoms and are induced by ROS via pro-inflammation cytokine pathways * in COPD, the CD8+ lymphocyte subset increases, whereas it is the CD4+ lymphocyte subset level that is characteris…	Asthma
Fujita et al., 2016, Toxicology Letters	Pulmonary and pleural inflammation after intratracheal instillation of short single-walled and multi-walled carbon nanotubes	Instillation	* MIP-1a, MCP-1, IL-18, and SPP1 levels in the SW-H group significantly increased * MIP-1a, MCP-1, and SPP1 levels in the MW-H groups were significantly higher * expression levels of the Ccl2, Ccl7, Ccl9, Ccl12, Mmp7, Mmp12, and Spp1 genes increased * IL-1b levels in the groups exposed to SW-H and MW-H were significantly lower than those measured in the vehicle control groups	* MWCNT instillation induced greater levels of pleural inflammation than did short SWCNTs * Frustrated phagocytosis is accompanied by the release of oxidants and cytokines as well as lysosomal destabilization, increasing the recruitment of inflammatory cells to the lungs and activating the surrounding epithelial cells, in turn leading to an inflammatory response * short MWCNTs (length = 1–5 mm, d…	SWCNTs and MWCNTs
Painter et al., 2020, Frontiers in Immunology	Role of Autophagy in Lung Inflammation	Review	* autophagy-related genes (Atg) * in elongation step, Atg5 and autophagy-related gene 12 (Atg12) are conjugated and associated with autophagy-related gene 16 like 1 (Atg16L1) and microtubule-associated protein 1A/1B-light chain 3 (LC3) to promote autophagosome formation * Atg7 is involved in catalyzing the process of Atg12-Atg5 conjugation * Atg3 and Atg7 are involved in the lipidation process of…	* autophagy deficient antigen presenting cells have activated inflammasome * TH17 response that is accompanied with a much worse prognosis including granulocyte mediated inflammation and steroid resistance * viral-induced lung inflammation, like that caused by SARS-CoV-2, also may involve autophagic modulation leading to inflammation mediated by lung resident cells * Common induction pathways of …	Asthma and SARS-CoV-2
Cantin et al., 2015, Journal of Cystic Fibrosis	Inflammation in cystic fibrosis lung disease: Pathogenesis and therapy	Review	* severe functional deficiency of the cystic fibrosis trans-membrane conductance regulator (CFTR) protein * secreted mucins (primarily MUC5AC, MUC5B and MUC2) * Hypoxia initiates a cascade of cell-signaling events that begin with the stabilization of the hypoxia inducible factor-1 (HIF-1), a transcription factor affecting angiogenesis, inflammation and fibrosis * High cellular concentrations of c…	* persistent high-intensity inflammation leads to permanent structural damage of the CF airways * defective inflammatory responses have been linked to cystic fibrosis transmembrane conductance regulator (CFTR) deficiency including innate and acquired immunity dysregulation, cell membrane lipid abnormalities, various transcription factor signaling defects, as well as altered kinase and toll-like r…	CF
Sharma et al., 2021, Microorganisms	Comparative Transcriptomic and Molecular Pathway Analyses of HL-CZ Human Pro-Monocytic Cells Expressing SARS-CoV-2 Spike S1, S2, NP, NSP15 and NSP16 Genes	Transcriptomics	* IL-8 is a potent pro-inflammatory cytokine that mediates the recruitment and activation of neutrophils during inflammation, and IL-8 may contribute to COVID-19 pathology	* roles of critical SARS-CoV-2 proteins * transcriptomic responses of the HL-CZ human pro-monocytic cell line upon transfection with key viral genes encoding the spike S1 subunit, S2 subunit, nucleocapsid protein (NP), NSP15 (endoribonuclease), and NSP16 (20-O-ribose-methyltransferase) * extracellular HSP70, which activates pro-inflammatory pathways * dysfunctional profile of adipokines, which li…	SARS-CoV-2
Huang et al., 2019, FEBS Open Bio	Identification of differentially expressed genes and signaling pathways in chronic obstructive pulmonary disease via bioinformatic analysis	Transcriptomics	* genes CX3CR1, PTGS2, FPR1, FPR2, S100A12, EGR1, CD163, S100A8 and S100A9 were identified to mediate inflammation and injury of the lung * FPR1 and FPR2 were reported to be involved in recruitment and activation of inflammatory cells induced by CS, and play important roles in lung inflammation, injury and the pathogenesis of COPD * S100A8, S100A9, and S100A12 might induce neutrophil and monocyte…		COPD
Pang et al., 2021, Theranostics	Multi-omics study of silicosis reveals the potential therapeutic targets PGD2 and TXA2	Transcriptomics and metabolomics	* arachidonic acid (AA) pathway metabolites, prostaglandin D2 (PGD2) and thromboxane A2 (TXA2), were significantly up-regulated in silicosis lungs * multiple factors were found to participate in the inflammatory or fibrotic reactions, such as interleukin-6 (IL-6), interleukin-1 beta (IL-1β), tumor necrosis factor-alpha (TNF-α), transforming growth factor-beta (TGF-β), and insulin-like growth fact…	* autophagy-lysosomal system dysfunction in alveolar macrophages (AMs) involved in silica-induced inflammatory and fibrotic process * recruitment of lymphocytes and neutrophils are reported to provoke an inflammation response that afterwards leads to fibrosis * activation of several inflammatory cells, including lymphocytes and neutrophils, were revealed in silicosis lungs * silica exposure can l…	Silicosis
Bhattacharya et al., 2013, Advanced Drug Delivery Reviews	Mechanisms of carbon nanotube-induced toxicity: Focus on pulmonary inflammation	Review	* aspiration of SWCNT resulted in pulmonary effects in C57BL/6mice that combined an acute inflammatory response including early neutrophil accumulation, followed by lymphocyte and macrophage influx, and elevation of pro-inflammatory cytokines (TNF-α, IL-1β) progressive fibrosis and granuloma formation * functional respiratory deficiencies and decreased bacterial clearance in mice treated with SWC…	* monocytes–macrophages, neutrophils, eosinophils and mast cells all of which have been implicated in responses to CNTs * consider the inflammatory reactivity of CNTs, to distinguish between transient, protective responses versus chronic and maladaptive ones * frustrated phagocytosis can lead to the release of potentially toxic pro-inflammatory mediators * granuloma is formed around the body * in…	CNTs
Lesur et al., 2010, PLOS One	Gene Expression Profiles Characterize Inflammation Stages in the Acute Lung Injury in Mice	in vivo mouse study	* peptidase inhibitor 3 (Serpina1c/PI3) encoding Elafin which has antimicrobial and anti-inflammatory activities as one biomarker for ARDS * quantified expression level of one proinflammatory cytokine (Tnfa), one cytokine with pro- and antiinflammatory activities (Il6), and two anti-inflammatory cytokines (Il10 and Il4) * Tnfa highly expressed shortly after exposure (pro-inflammatory response) * …	* while pro-inflammatory cytokines are necessary for initiating an effective inflammatory process against infection, anti-inflammatory cytokines seem to be a prerequisite for controlling and downregulating the inflammatory response	Acute lung injury (without infection)

## Sheet: General
Reference	Title	Mechanism / Pathway	Proteins/Genes
Chen et al., 2018, Oncotarget	Inflammatory responses and inflammation-associated diseases in organs	* Pattern recognition receptor activation * Microbial structures inflammatory response through activation of germline-encoded pattern-recognition receptors (PRRs) expressed in both immune and nonimmune cells * DAMPs are host biomolecules that can initiate and perpetuate a noninfectious inflammatory response	* Toll-like receptors (TLRs), C-type lectin receptors (CLRs), retinoic acid-inducible gene (RIG)-I-like receptors (RLRs), and NOD-like receptors (NLRs) * Transmission of PAMPs and DAMPs is mediated by myeloid differentiation factor-88 (MyD88) * nuclear translocation of transcription factors, such as activator protein-1 (AP-1) and NF-κB or interferon regulatory factor 3 (IRF3) * DAMPs and PAMPs sh…
		* Activation of inflammatory pathways * Inflammatory stimuli activate intracellular signaling pathways that then activate production of inflammatory mediators	* Primary inflammatory stimuli, including microbial products and cytokines such as interleukin-1β (IL-1β), interleukin-6 (IL-6), and tumor necrosis factor-α (TNF-α), mediate inflammation through interaction with the TLRs, IL-1 receptor (IL-1R), IL-6 receptor (IL-6R), and the TNF receptor (TNFR) * Receptor activation triggers important intracellular signaling pathways, including the mitogen-activa…
		* NF-κB pathway	* five related transcription factors: P50, p52, RelA (p65), RelB, and c-Rel * induced by a range of stimuli, including pathogen-derived substances, intercellular inflammatory cytokines, and many enzymes * under physiological conditions, IκB proteins present in the cytoplasm inhibit NF-κB * PRRs activate IκB kinase (IKK), which is composed of two kinase subunits, IKKα and IKKβ, and a regulatory su…
		* MAPK pathway	* family of serine/threonine protein kinases that direct cellular responses to a variety of stimuli, including osmotic stress, mitogens, heat shock, and inflammatory cytokines (such as IL-1, TNF-α, and IL-6), which regulate cell proliferation, differentiation, cell survival and apoptosis * mammalian MAPKs: extracellular-signal-regulated kinase ERK1/2, p38 MAP Kinase, and c-Jun N-terminal kinases …
		* JAK-STAT pathway	* diverse cytokines, growth factors, interferons, and related molecules, such as leptin and growth hormone * receptor-associated JAKs are activated by ligands and phosphorylate one other, creating docking sites for STATs, which are latent, cytoplasmic transcription factors * IL-6 family members activate JAK-STAT proteins * STAT proteins translocated to the nucleus bind target gene promoter-region…
		* inflammatory markers	* Stimuli activate inflammatory cells, such as macrophages and adipocytes, and induce production of inflammatory cytokines, such as IL-1β, IL-6, TNF-α, and inflammatory proteins and enzymes
		* inflammatory cytokines	* predominantly released from immune cells, including monocytes, macrophages, and lymphocytes * pro- and anti-inflammatory cytokines facilitate and inhibit inflammation, respectively * inflammatory cytokines are classified as ILs, colony stimulating factors (CSF), IFNs, TNFs, TGFs, and chemokines, and are produced by cells primarily to recruit leukocytes to the site of infection or injury * IL-1β…
		Inflammatory proteins and enzymes	* Inflammatory proteins: C-reactive protein (CRP), haptoglobin, serum amyloid A, fibrinogen, and alpha 1-acid glycoprotein * Abnormal activation of certain enzymes, including high-mobility group box 1 (HMGB1), superoxide dismutase (SOD), glutathione peroxidase (GPx), NADPH oxidase (NOX), inducible nitric oxide synthase (iNOS) and cyclooxygenase (COX)-2 * Activation of TLR-coupled signaling pathwa…
		Other inflammatory markers	* Antioxidant defense systems influence oxidative stress * Elevated oxidative stress can induce production of reactive oxygen species (ROS), malondialdehyde (MDA), 8-Hydroxy-2- deoxyguanosine (8-OHdG) and isoprostanes, each of which can activate various transcription factors, including NF-κB, AP-1, p53, and STAT
		Cell types in inflammatory response	* activated macrophages, monocytes, and other cells * at sites of tissue injury, damaged epithelial and endothelial cells release factors that trigger the inflammatory cascade, along with chemokines and growth factors, which attract neutrophils and monocytes * irst cells attracted to a site of injury are neutrophils, followed by monocytes, lymphocytes (natural killer cells [NK cells], T cells, an…
Bhattacharya et al., 2013, Advanced Drug Delivery Reviews	Mechanisms of carbon nanotube-induced toxicity: Focus on pulmonary inflammation	* macrophages detect foreign matter using receptors such as the Toll-like receptors (TLRs) * Neutrophils are specialized in the phagocytosis of bacteria and other pathogens and are capable of phagocytosis on their own or through antibody- or complement-mediated opsonization of pathogens * release neutrophil extracellular traps (NETs) that contribute to the defense against extracellular bacterial …	* Only infection-induced inflammation is coupled with the induction of a specific/adaptive immune response. Nevertheless, infectious and non-infectious inducers alike trigger the activation of conserved signaling pathways including the activation of the inflammasome in macrophages, with release of IL-1β, one of the key mediators of inflammation * IL-33 as a ‘danger signal’ released by necrotic ce…

## Sheet: GenesAndProteins
Genes / proteins	Protein name	UniProtID human	UniProtID mouse	UniProtID rat
Adora1	Adenosine receptor A1	P30542	Q60612	P25099
AGR2	anterior gradient protein-2	O95994	O88312	/
Akt1	RAC-alpha serine/threonine-protein kinase	P31749	P31750	P47196
ALB	Albumin	P02768	P07724	P02770
ALOX15	Polyunsaturated fatty acid lipoxygenase	P16050	P39654	Q02759
ALOX5AP	Arachidonate 5-lipoxygenase-activating protein	P20292	P30355	P20291
ALX1	ALX homeobox protein 1	Q15699	Q8C8B0	Q63087
AMPK - all subunits?	5'-AMP-activated protein kinase catalytic subunits
ANGPTL4	Angiopoietin-related protein 4	Q9BY76	Q9Z1P8	Q6TMA8
ANKRD1	Ankyrin repeat domain-containing protein 1	Q15327	Q9CR42	Q8R560
ANXA1	annexin A1	P04083	P10107	P07150
AP-1	activator protein 1	P05412	P05627	P17325
AQP3	Aquaporin-3	Q92482	Q8R2N1	P47862
ARG1	Arginase-1	P05089	Q61176	P07824
ASC	Apoptosis-associated speck-like protein containing a CARD	Q9ULZ3	Q9EPB4	/
Atg12	Autophagy-related protein 12	O94817	Q9CQY1	Q2TBJ5
Atg16L1	Autophagy Related 16 Like 1	Q676U5	Q8C0J2	/
Atg3	Autophagy-related protein 3	Q9NT62	Q9CPX6	Q6AZ50
Atg5	Autophagy-related protein 5	Q6AZ50	Q6AZ50	Q3MQ06
Atg7	Autophagy-related protein 7	O95352	Q9D906	Q641Y5
AURKB	Aurora kinase B	O70126	O70126	O55099
bcl-2	Apoptosis regulator Bcl-2	P10415	P10417	P49950
Becn1	Beclin1	Q14457	O88597	Q91XJ1
C3	Complement C3	P01024	P01027	P01026
C6	Complement C6	P13671	/	Q811M5
CARD9	Caspase recruitment domain-containing protein 9	Q9H257	A2AIV8	Q9H257
Casp1	caspase-1	P29466	P29452	P43527
CAT	Catalase	P04040	P24270	P04762
CAV1	caveolin-1	Q03135	P49817	P41350
CCL11	C-C motif chemokine 11 (Eotaxin)	P51671	P48298	P97545
CCL17	C-C motif chemokine 17	P51671	/	/
CCL2 / MCP-1	C-C motif chemokine 2	P13500	P10148	P14844
Ccl20	C-C motif chemokine 20	P78556	O89093	P97884
CCL22	C-C motif chemokine 22	O00626	O88430	/
CCR2	C-C chemokine receptor type 2	P41597	P51683	O55193
CCR3	C-C chemokine receptor type 3	P51677	P51678	O54814
CCR4	C-C chemokine receptor type 4	P51679	P51680	/
CCR5	C-C chemokine receptor type 5	P51681	P51682	P50231
CD14	Monocyte differentiation antigen CD14	P08571	P10810	Q63691
CD163	Scavenger receptor cysteine-rich type 1 protein M130	Q86VB7	Q2VLH6	/
Cd34	Hematopoietic progenitor cell antigen CD34	P28906	Q64314	/
Cd38	ADP-ribosyl cyclase/cyclic ADP-ribose hydrolase 1, EC 3.2.2.6	P28907	P56528	Q64244
CD40 / TNFRSF5	Tumor necrosis factor receptor superfamily member 5	P25942	P27512	/
Cd44	CD44 antigen	P16070	P15379	P26051
CD80	T-lymphocyte activation antigen CD80	P33681	Q00609	/
CD93	Complement component C1q receptor	Q9NPY3	O89103	Q9ET61
Cebpb (NFIL6)	CCAAT/enhancer-binding protein beta, C/EBP beta	P17676	P28033	P21272
CFTR	Cystic fibrosis transmembrane conductance regulator	P13569	P26361	/
Chia	Acidic mammalian chitinase, AMCase, EC 3.2.1.14	Q9BZP6	Q91XA9	Q6RY07
CLC7A /dectin-1	C-type lectin domain family 7 member A	Q9BXN2	Q6QLQ4	/
Collagen I - 1	Collagen alpha-1(I) chain	P02452	P11087	P02454
Collagen I - 2	Collagen alpha-2(I) chain	P08123	Q01149	P02466
COX-2	Prostaglandin G/H synthase 2, EC 1.14.99.1	P35354	Q05769	P35355
cPLA2	Cytosolic phospholipase A2	P47712	P47713	P50393
CRP	C reactive protein	P02741	P14847	P48199
CSF1	Macrophage colony-stimulating factor 1	P09603	P07141	Q8JZQ0
CTSB	cathepsin B	P07858	P10605	P00787
CTSH	cathepsin K	P43235	P55097	O35186
CTSS	cathepsin S	P25774	O70370	Q02765
CX3CR1	CX3C chemokine receptor 1	P49238	Q9Z0D9	P35411
CXCL 11	C-X-C motif chemokine 11	O14625	Q9JHH5	/
CXCL 9	C-X-C motif chemokine 9	Q07325	P18340	/
Cxcl1 (KC)	Growth-regulated alpha protein (C-X-C motif chemokine 1)	/	P12850	P14095
CXCL10	C-X-C motif chemokine 10	P02778	P17515	P48973
CXCL2 / MIP-2	C-X-C motif chemokine 2	P19875	P10889	P30348
CXCR3	C-X-C chemokine receptor type 3	P49682	O88410	Q9JII9
Cygb	Cytoglobin	Q8WWM9	Q9CX80	Q921A4
CysLTR1	Cysteinyl leukotriene receptor 1	Q9Y271	Q99JA4	Q924T8
DEFA1	Neutrophil defensin 1	P59665	P11477	/
DEFA2	Neutrophil defensin 2	/	P28309	/
DEFA3	Neutrophil defensin 3	P59666	P28310	/
Dusp1	Dual specificity protein phosphatase 1	P28562	P28563	Q64623
ECE1	Endothelin-converting enzyme 1	P42892	Q4PZA2	P42893
EDN3	Endothelin-3	P14138	P48299	P13207
EDNRA	Endothelin-1 receptor	P25101	Q61614	P26684
EDNRB	Endothelin receptor type B	P24530	P48302	P21451
EGR1	Early growth response protein 1	P18146	P08046	P08154
Elane	Neutrophil elastase	P08246	Q3UP87	P00773
Eln	Elastin	P15502	P54320	Q99372
ERK 1 / MAPK 3	Mitogen-activated protein kinase 3	P27361	Q63844	P21708
ERK 2 / MAPK 1	Mitogen-activated protein kinase 1	P28482	P63085	P63086
F2	Prothrombin	P00734	P19221	P18292
Fgf1	Fibroblast growth factor 1	P05230	P61148	P61149
FIZZ1 / Retnla	Resistin-like alpha	/	Q9EP95	Q99P85
FKBP-12 / FKBP1A	Peptidyl-prolyl cis-trans isomerase FKBP1A	P62942	P26883	Q62658
Fn1	Fibronectin	P02751	P11276	P04937
FOSL1	Fos-related antigen 1	P15407	P48755	P10158
FPR1	fMet-Leu-Phe receptor	P21462	P33766	/
FPR2	Formyl peptide receptor 2	P25090	O88536	/
GATA-3	Trans-acting T-cell-specific transcription factor GATA-3	P23771	P23772	/
GCH1	GTP cyclohydrolase 1	P30793	Q05915	P22288
GITR / Tnfrsf18	Tumor necrosis factor receptor superfamily member 18	Q9Y5U5	O35714	/
GLRX	Glutaredoxin-1	P35754	Q9QUH0	Q9ESH6
Glycam1	Glycosylation-dependent cell adhesion molecule 1	Q8IVK1	Q02596	Q04807
GM-CSF	Granulocyte-macrophage colony-stimulating factor	P04141	P01587	P48750
Gss	Glutathione synthetase / GSH synthetase	P48637	P51855	P46413
HK3	Hexokinase-3	P52790	Q3TRM8	P27926
HMGB1	High mobility group protein B1	P09429	P63158	P63159
HMOX1 / HO-1	Heme oxygenase 1
HSP70 1a	Heat shock 70 kDa protein 1A	P0DMV8	Q61696	P0DMW0
HSP70 1b	Heat shock 70 kDa protein 1B	P0DMV9	P17879	P0DMW1
ICAM-1	Intercellular adhesion molecule 1	P05362	P13597	Q00238
IER3	Radiation-inducible immediate-early gene IEX-1	P46695	P46694	/
IFNγ	Interferon gamma	P01579	P01580	P01581
IgA - multiple subunits
IgE - multiple subunits
IGF1	Insulin-like growth factor I	P05019	P05017	P08025
IGHG1	Immunoglobulin heavy constant gamma 1	P01857	P01868	/
IKKα	Inhibitor of nuclear factor kappa-B kinase subunit alpha	O15111	Q60680	/
IKKβ	Inhibitor of nuclear factor kappa-B kinase subunit beta	O14920	O88351	/
IL-10	interleukin-10	P22301	P18893	P29456
IL-12a	interleukin-12 subunit alpha	P29459	P43431	Q9R103
IL-12b	interleukin-12 subunit beta	P29460	P43432	(Q9R278)
IL-13	interleukin-13	P35225	P20109	P42203
IL-17	interleukin-17	Q16552	Q62386	Q61453
IL-1R1	Interleukin-1 receptor type 1	P14778	P13504	Q02955
IL-1R2	Interleukin-1 receptor type 2	P27930	P27931	P43303
IL-1ra	Interleukin-1 receptor antagonist protein	P18510	P25085	P25086
IL-1RAcP	Interleukin-1 receptor accessory protein	Q9NPH3	Q61730	Q63621
IL-1α	interleukin-1 alpha	P01583	P01582	P16598
IL-1β	interleukin-1 beta	P01584	P10749	Q63264
IL-2	interleukin-2	P60568	P04351	P17108
IL-21	interleukin-21	Q9HBE4	Q9ES17	A3QPB9
IL-23a	Interleukin-23 subunit alpha	Q9NPF7	Q9EQ14	Q91Z84
IL-25	interleukin-25	Q9H293	(Q8VHH8)	(D3ZLB1)
IL-3	interleukin-3	P08700	P01586	P04823
IL-33	interleukin-33	O95760	Q8BVZ5	Q66H70
IL-4	interleukin-4	P05112	P07750	P20096
Il4i1	L-amino-acid oxidase	Q96RQ9	O09046	D3ZN20
IL-5	interleukin-5	P05113	P04401	Q08125
IL-6	interleukin-6	P05231	P08505	P20607
IL-8	interleukin-8	P10145	/	/
IL-9	interleukin-9	P15248	P15247	D4A8I9
iNOS / NOS-2	Nitric oxide synthase, inducible	P35228	P29477	Q06518
IP-10 / CXCL-10	interferon-gamma induced protein 10 kD	P02778	P17515	P48973
IRF3	Interferon regulatory factor 3	Q14653	P70671	Q5XIB0
ITGA2	Integrin alpha-2	P17301	Q62469	/
ITIH4	Inter alpha-trypsin inhibitor, heavy chain 4	Q14624	A6X935	(Q5EBC0)
IκB a	NF-kappa-B inhibitor alpha	P25963	Q9Z1E3	Q63746
IκB b	NF-kappa-B inhibitor beta	Q15653	/	/
IκB e	NF-kappa-B inhibitor epsilon	O00221	/	/
IκB kinase a	Inhibitor of nuclear factor kappa-B kinase subunit alpha	O15111	Q60680	(G3V926)
IκB kinase b	Inhibitor of nuclear factor kappa-B kinase subunit beta	O14920	O88351	Q9QY78
IκB kinase e	Inhibitor of nuclear factor kappa-B kinase subunit epsilon	Q14164	/	/
IκB z	NF-kappa-B inhibitor zeta	Q9BYH8	/	/
LBP	Lipopolysaccharide-binding protein	P18428	Q61805	Q63313
LOX-5	Polyunsaturated fatty acid 5-lipoxygenase	P09917	P48999	P12527
LTB4R1	Leukotriene B4 receptor 1	Q15722	O88855	Q9R0Q2
LTB4R2	Leukotriene B4 receptor 2	Q9NPC1	Q9JJL9	Q924U0
LTF	Lactoferrin	P02788	P08071	/
Map3k6	Mitogen-activated protein kinase kinase kinase 6	O95382	Q9WTR2	D3ZFL3
Map3k7ip1	TGF-beta-activated kinase 1 and MAP3K7-binding protein 1	Q15750	Q8CF89	/
Map3k7ip2	TGF-beta-activated kinase 1 and MAP3K7-binding protein 2	/	/	Q5U303
Map4k1	Mitogen-activated protein kinase kinase kinase kinase 1	Q92918	P70218	D3Z8I4
Mapk10	Mitogen-activated protein kinase 10	P53779	Q61831	P49187
Mapk8	Mitogen-activated protein kinase 8	P45983	Q91Y86	P49185
Mapk9	Mitogen-activated protein kinase 9	P45984	Q9WTU6	P49186
MEP1A	Meprin A subunit alpha	Q16819	P28825	Q64230
MEP1B	Meprin A subunit beta	Q16820	Q61847	P28826
Mknk1	MAP kinase-interacting serine/threonine-protein kinase 1	Q9BUB5	O08605	Q4G050
Mknk2	MAP kinase-interacting serine/threonine-protein kinase 2	Q9HBH9	Q8CDB0	Q5U2N4
MLP3A	Microtubule-associated proteins 1A/1B light chain 3A	Q9H492	Q91VR7	Q6XVN8
MLP3B	Microtubule-associated proteins 1A/1B light chain 3B	Q9GZQ8	Q9CQV6	Q62625
MLP3C	Microtubule-associated proteins 1A/1B light chain 3C	Q9BXW4	/	/
MMP12	Macrophage metalloelastase 12	P39900	P34960	Q63341
MMP7	Macrophage metalloelastase 7	P09237	Q10738	P50280
MMP-8	Neutrophil collagenase	P22894	O70138	O88766
MMP-9	Macrophage metalloelastase 9	P14780	P41245	P50282
Mtor	Serine/threonine-protein kinase mTOR	P42345	Q9JLN9	P42346
MUC2	Mucin-2	Q02817	Q80Z19	Q62635
MUC5AC	Mucin-5AC	P98088	/	/
MUC5B	Mucin-5B	Q9HC84	/	/
MYD88	Myeloid differentiation primary response protein MyD88	Q99836	P22366	Q6Y1S1
NEMO	NF-kappa-B essential modulator	Q9Y6K9	O88522	Q6TMG5
Nfkb1	Nuclear factor NF-kappa-B p105 subunit	P19838	P25799	Q63369
Nfkb2	Nuclear factor NF-kappa-B p100 subunit	Q00653	Q9WTK5	Q5U2Z4
NF-κB p65	Transcription factor p65	Q04206	Q04207	Q7TQN4
NLRP12	NACHT, LRR and PYD domains-containing protein 12	P59046	E9Q5R7	(A0A0G2JW23)
NLRP3	NACHT, LRR and PYD domains-containing protein 3	Q96P20	Q8R4B8	D4A523
NOD-1	Nucleotide-binding oligomerization domain-containing protein 1	Q9Y239	Q8BHB0	(D4ADT7)
NOD-2	Nucleotide-binding oligomerization domain-containing protein 2	Q9HC29	Q8K3Z0	(A0A0G2K4Z7)
NOX1	NADPH oxidase 1	Q9Y5S8	Q8CIZ9	Q9WV87
NR4a3	Nuclear receptor subfamily 4 group A member 3	Q92570	Q9QZB6	P51179
OLR1	Oxidized low-density lipoprotein receptor 1	P78380	Q9EQ09	O70156
OPN	Osteopontin	P10451	P10923	P08721
OPRM1	Mu-type opioid receptor	P35372	P42866	P33535
ORM1 / AGP1	Alpha-1-acid glycoprotein 1	P02763	Q60590	P02764
ORML3	orosomucoid-1-like protein 3	Q8N138	Q9CPZ6	Q6QI25
P2X7	P2X purinoceptor 7	Q99572	Q9Z1M0	Q64663
p38 MAPK alpha	Mitogen-activated protein kinase 14	Q16539	P47811	P70618
p38 MAPK beta	Mitogen-activated protein kinase 11	Q15759	Q9WUI1	(D4A3U7)
p38 MAPK delta	Mitogen-activated protein kinase 13	O15264	Q9Z1B7	Q9WTY9
p38 MAPK gamma	Mitogen-activated protein kinase 12	P53778	O08911	Q63538
p53	Cellular tumor antigen p53	P04637	P02340	P10361
p62/Sqstm1	Sequestosome-1 / Ubiquitin-binding protein p62	Q13501	Q64337	O08623
Pak1	Serine/threonine-protein kinase PAK 1	Q13153	O88643	P35465
Pak2	Serine/threonine-protein kinase PAK 2	Q13177	Q8CIN4	Q64303
PAR1	Proteinase-activated receptor 1	P25116	P30558	P26824
PAR2	Proteinase-activated receptor 2	P55085	P55086	Q63645
PAR4	Proteinase-activated receptor 4	Q96RI0	O88634	Q920E0
PD1	Programmed cell death protein 1	Q15116	Q02242	/
PDGFA	Platelet-derived growth factor subunit A	P04085	P20033	P28576
PDGFB	Platelet-derived growth factor subunit B	P01127	P31240	Q05028
PDK3	[Pyruvate dehydrogenase (acetyl-transferring)] kinase isozyme 3	Q15120	Q922H2	B5DFI9
PDLIM1	PDZ and LIM domain protein 1	O00151	O70400	P52944
Pecam1	Platelet endothelial cell adhesion molecule	P16284	Q08481	Q3SWT0
PI3	Peptidase inhibitor 3	P19957	/	/
Pik3r1	Phosphatidylinositol 3-kinase regulatory subunit alpha	P27986	P26450	Q63787
PLA2	Phospholipase A2	P04054	Q9Z0Y2	P04055
PLAT	Tissue-type plasminogen activator	P00750	P11214	P19637
PPARγ	Peroxisome proliferator-activated receptor gamma	P37231	P37238	O88275
PRDX5	Peroxiredoxin-5	P30044	P99029	Q9R063
Prkaa2	5'-AMP-activated protein kinase catalytic subunit alpha-2	P54646	Q8BRK8	Q09137
PTGDS	Prostaglandin-D2 synthase	P41222	O09114	P22057
PTGER2	Prostaglandin E2 receptor EP2 subtype	P43116	Q62053	Q62928
PTGER4	Prostaglandin E2 receptor EP4 subtype	P35408	P32240	P43114
PTGES3	Cytosolic prostaglandin E2 synthase	Q15185	Q9R0Q7	P83868
PTGS2	Prostaglandin G/H synthase 2	P35354	Q05769	P35355
PTPRN	Receptor-type tyrosine-protein phosphatase-like N	Q16849	Q60673	Q63259
Rasa2	Ras GTPase-activating protein 2	Q15283	P58069	Q63713
Rip2 kinase	Receptor-interacting serine/threonine-protein kinase 2	O43353	P58801	(G3V783)
Rps6ka3	Ribosomal protein S6 kinase alpha-3	P51812	P18654	(D3Z8E0)
S100A12	Calgranulin S100-A12	P80511	/	/
S100A8	Calgranulin S100-A8	P05109	P27005	P50115
S100A9	Calgranulin S100-A9	P05109	P31725	P50116
SELP	P-selectin	P16109	Q01102	P98106
SEMA7a	Semaphorin-7A	O75326	Q9QUR8	(D3ZQP6)
Serpina1c	Alpha-1-antitrypsin 1-3	/	Q00896	/
Serpine1	Plasminogen activator inhibitor 1	P05121	P22777	P20961
SLAMF8	SLAM family member 8	Q9P0V8	Q9D3G2	(D3ZS24)
SLC7a11	Cystine/glutamate transporter	Q9UPY5	Q9WTR6	(D4ADU2)
SLPI	Antileukoproteinase	P03973	P97430	/
SOCS2	Suppressor of cytokine signaling 2	O14508	O35717	O88582
SOCS3	Suppressor of cytokine signaling 3	O14543	O35718	O88583
SP-A	Pulmonary surfactant-associated protein A	/	P35242	P08427
SP-A1	Pulmonary surfactant-associated protein A1	Q8IWL2	/	/
SP-A2	Pulmonary surfactant-associated protein A2	Q8IWL1	/	/
SP-B	Pulmonary surfactant-associated protein B	P07988	P50405	P22355
SP-C	Pulmonary surfactant-associated protein C	P11686	P21841	P11685
SP-D	Pulmonary surfactant-associated protein D	P35247	P50404	P35248
SPP1	Osteopontin	P10451	P10923	P08721
src kinase	Proto-oncogene tyrosine-protein kinase Src	P12931	P05480	Q9WUD9
ST2	Interleukin-1 receptor-like 1	Q01638	P14719	Q62611
STAT-6	Signal transducer and activator of transcription 6	P42226	P52633	(Q1KQ07)
TBXAS1	Thromboxane-A synthase	P24557	P36423	P49430
TGFa	Protransforming growth factor alpha	P01135	P48030	P01134
THBS1	Thrombospondin-1	P07996	P35441	( Q71SA3)
TIMP-1	Metalloproteinase inhibitor 1	P01033	P12032	P30120
TLR-2	Toll-like receptor 2	O60603	Q9QUN7	(Q6YGU2)
TLR-4	Toll-like receptor 4	O00206	Q9QUK6	Q9QX05
TNFaip6	Tumor necrosis factor-inducible gene 6 protein	P98066	O08859	(M0R4G8)
TNFrsf11a	Tumor necrosis factor receptor superfamily member 11A	Q9Y6Q6	O35305	(F1M8Z6)
TNF-α	Tumor necrosis factor alpha	P01375	P06804	P16599
TP63	Tumor protein 63	Q9H3D4	O88898	Q9JJP6
TSC1	Tuberous sclerosis 1 protein	Q92574	Q9EP53	Q9Z136
TSC2	Tuberous sclerosis 2 protein	P49815	Q61037	P49816
TSLP	Thymic stromal lymphopoietin	Q969D9	Q9JIE6	(A0A0G2JUJ3)
ULK1	Serine/threonine-protein kinase ULK1	O75385	O70405	(D3ZMG0)
VCAM-1	Vascular cell adhesion protein 1	P19320	P29533	P29534
VEGF A	Vascular endothelial growth factor A	P15692	Q00731	P16612
VEGF B	Vascular endothelial growth factor B	P49765	P49766	O35485
XBP1	X-box binding protein-1	P17861	O35426	Q9R1S4
YM1	Chitinase-like protein 3	/	O35744	/
ZAK / MAP3K20	zipper sterile-alpha-motif kinase	Q9NYL2	Q9ESL4	/
ZO-1	Tight junction protein ZO-1	Q07157	P39447	(A0A0G2K2P5)

## Sheet: Events
STAT6 pathway
(NOD)-like receptor signaling
abnormally high arachidonic acid to docosahexaenoic acid (AA/DHA) ratio
Accumulation of misfolded or unfolded proteins
Activation of inflammatory cells
Airway epithelial and smooth muscle remodeling
ALOX5 pathway
Altered fluid and electrolyte homeostasis leading to thick and viscose mucus
AMPK signaling pathway
Angiogenesis
Apoptosis / clearance of activated inflammatory cells
arachidonic acid (AA) pathway
Arachidonic acid release from membrane lipids
arginine metabolism
autophagosome
cell membrane accumulation of ceramides
Cell stress
Ceramide-enriched lipid raft signaling
Chemotaxis
cleavage of opsonophagocytosis proteins
coagulation cascade
complement cascade
COX pathway
Damaging of ribosomes
decreased sialylation of cell membranes
defective bacterial internalization
Defective cilia function
degradation of the macrophage phosphatidylserine receptors
Degranulation
dilation of blood vessels
Dysregulation in production of extracellular matrix
efferocytosis
Endocytosis
Enrichment and activation of fibroblasts and myofibroblasts
Epigenetic changes
ER overload response
ER stress-induced cell death
ERK pathway
essential fatty acid (EFA) metabolism
Excess mucus
Fibrin deposition
fibroblast migration
Fibroblast proliferation
Formation of granulation tissue
Free nutrients
Genomic instability
Goblet cell metaplasia
Granuloma formation
Hypoxia
IL-1R pathway
imbalanced omega3/omega6 polyunsaturated fatty acid (PUFA) metabolism
Immediate type hypersensitivity
Impaired macrophage clearance
impaired MCC
Increase in angiogenesis
increased albumin extravasation
Increased deposition of ECM in alveolar septa
Increased vascular permeability
Inflammatory cell infiltration
JNK signaling
lysosomal destabilization
lysosomal destabilization
MAPK pathway
Metabolic remodeling
Mitogen-activated protein kinase cascade
Mucus hyper-production
Myofibroblasts differentiation
Necrosis of airway epithelia
NO production
Oxidative stress
p38 pathway
Phagocytosis
Phenotypic changes of the smooth muscle
PI3K/Akt signaling pathway
Production of cytokines, allergens, chemokines, and infectious agents
Production of eiconasoids
proliferation of airway goblet cells
Pyroptosis
Recruitment of different types of immune cells
Reduced antimicrobial function
regulation of group 2 innate lymphoid cells
Repair tissue damage
response to stimulus
Smad-dependent TGF-b signaling
Small airway-wall remodeling
stress and starvation signals
T cell proliferation
Th1, Th2, Th17 responses
Th2 polarization
Tight junctions
Tissue remodeling
Tissue repair
TNFα pathways
transepithelial ion transport
transformation of lung fibroblasts to myofibroblasts
UPR (unfolded protein response) signalling pathways
Vasodilation
