# Supplementary material for: Meta‐Analysis of Integrated Proteomic and Transcriptomic Data Discerns Structure–Activity Relationship of Carbon Materials with Different Morphologies
Source: Adv Sci (Weinh). 2023 Dec 20;11(9):2306268. doi: 10.1002/advs.202306268 (PMC10916575; doi:10.1002/advs.202306268)
Supplement: Supplementary file 7 — Supplemental Table 6 [file ADVS-11-2306268-s004.xlsx]

## Sheet: Tabelle1
conditions	Lung Inflammation	ALLOGRAFT_REJECTION	ANDROGEN_RESPONSE	ANGIOGENESIS	APICAL_JUNCTION	CHOLESTEROL_HOMEOSTASIS	COAGULATION	COMPLEMENT	DNA_REPAIR	E2F_TARGETS	EPITHELIAL_MESENCHYMAL_TRANSITION	G2M_CHECKPOINT	GLYCOLYSIS	HYPOXIA	IL2_STAT5_SIGNALING	IL6_JAK_STAT3_SIGNALING	INFLAMMATORY_RESPONSE	INTERFERON_ALPHA_RESPONSE	INTERFERON_GAMMA_RESPONSE	KRAS_SIGNALING_UP	MTORC1_SIGNALING	MYC_TARGETS_V1	MYC_TARGETS_V2	MYOGENESIS	OXIDATIVE_PHOSPHORYLATION	PROTEIN_SECRETION	TNFA_SIGNALING_VIA_NFKB	UNFOLDED_PROTEIN_RESPONSE	UV_RESPONSE_DN	ADIPOGENESIS	ESTROGEN_RESPONSE_EARLY	ESTROGEN_RESPONSE_LATE	FATTY_ACID_METABOLISM	HEME_METABOLISM	MITOTIC_SPINDLE	P53_PATHWAY	PEROXISOME	UV_RESPONSE_UP	XENOBIOTIC_METABOLISM	SPERMATOGENESIS	APOPTOSIS	KRAS_SIGNALING_DN	BILE_ACID_METABOLISM	dataSetId	id	platform	nanomaterial	concentration	incTime
EMTAB6396_A549_BAY_A549-control_A549	0	0	0	0	0	0	0	0	0	1	0	1	0	0	0	0	0	0	0	0	0	1	0	0	0	0	0	0	0	0	0	0	0	0	0	0	0	0	0	0	0	0	0	EMTAB6396_A549	EMTAB6396_A549	transcriptome	BAY	10ug/ml	2d
EMTAB6396_Beas2B_BAY_Beas2B-control_Beas2B	0	0	0	0	0	0	0	0	0	0	0	0	0	0	0	0	0	0	0	0	0	0	0	0	0	0	0	0	0	0	0	0	0	0	0	0	0	0	0	0	0	0	0	EMTAB6396_Beas2B	EMTAB6396_Beas2B	transcriptome	BAY	10ug/ml	2d
EMTAB6396_THP1_BAY_THP1-control_THP1	0	0	0	0	0	0	0	0	0	1	0	1	0	0	0	0	1	1	1	0	0	0	0	0	0	0	1	0	0	0	0	0	0	0	0	0	0	0	0	0	0	0	0	EMTAB6396_THP1	EMTAB6396_THP1	transcriptome	BAY	10ug/ml	2d
GSE92899_Baytube_24-control_24	0	0	0	0	0	0	0	0	0	0	0	0	0	0	0	0	0	0	0	0	0	0	0	0	0	0	0	0	0	0	0	0	0	0	0	0	0	0	0	0	0	0	0	GSE92899	GSE92899	transcriptome	Baytube	100 ug/ml	1d
GSE92899_Baytube_6-control_6	0	0	0	0	0	0	0	0	0	0	0	0	0	0	0	0	0	0	0	0	0	0	0	0	0	0	0	0	0	0	0	0	0	0	0	0	0	0	0	0	0	0	0	GSE92899	GSE92899	transcriptome	Baytube	100 ug/ml	6h
GSE92900_Baytube-control	1	0	0	0	0	0	0	0	0	1	0	1	0	0	0	0	0	0	0	0	0	1	0	0	1	0	0	0	0	0	0	0	0	0	0	0	0	0	0	1	0	0	0	GSE92900	GSE92900	transcriptome	Baytube	10ug	1d
EMTAB6396_A549_CB_A549-control_A549	0	0	0	0	0	1	0	0	0	1	1	0	0	0	0	0	0	0	0	0	0	1	0	0	0	0	0	0	0	0	0	0	0	0	0	0	0	0	0	0	0	0	0	EMTAB6396_A549	EMTAB6396_A549	transcriptome	CB	10ug/ml	2d
EMTAB6396_Beas2B_CB_Beas2B-control_Beas2B	0	0	0	0	0	0	0	0	0	0	0	0	0	0	0	0	0	0	0	0	0	0	0	0	0	0	0	0	0	0	0	0	0	0	1	0	0	0	0	0	0	0	0	EMTAB6396_Beas2B	EMTAB6396_Beas2B	transcriptome	CB	10ug/ml	2d
EMTAB6396_THP1_CB_THP1-control_THP1	0	0	0	0	0	0	0	0	0	1	0	1	0	0	0	0	0	1	1	0	0	0	0	0	0	0	0	0	0	0	0	0	0	0	0	0	0	0	0	0	0	0	0	EMTAB6396_THP1	EMTAB6396_THP1	transcriptome	CB	10ug/ml	2d
GSE42068_MWCNT_100ugml_1h-control_1h	0	0	0	0	0	0	0	0	0	0	0	0	0	0	0	0	0	0	0	0	0	0	0	0	0	0	1	0	0	0	0	0	0	0	0	0	0	0	0	0	0	0	0	GSE42068	GSE42068	transcriptome	Cheaptubes	100ug/ml	1h
GSE42068_MWCNT_100ugml_24h-control_24h	0	0	0	0	0	0	0	0	1	1	0	1	0	0	0	0	1	1	1	0	1	1	1	0	1	0	1	0	0	0	0	0	0	0	0	0	0	0	0	0	0	0	0	GSE42068	GSE42068	transcriptome	Cheaptubes	100ug/ml	1d
GSE42068_MWCNT_10ugml_1h-control_1h	0	0	0	0	0	0	0	0	0	0	0	0	0	0	0	0	0	0	0	0	1	0	0	0	1	0	0	0	0	0	0	0	0	0	0	0	0	0	0	0	0	0	0	GSE42068	GSE42068	transcriptome	Cheaptubes	10ug/ml	1h
GSE42068_MWCNT_10ugml_24h-control_24h	0	0	0	0	0	0	0	0	1	1	0	1	0	0	0	0	1	1	1	0	1	1	1	0	1	0	1	1	0	1	0	0	1	0	0	0	0	0	0	0	1	1	0	GSE42068	GSE42068	transcriptome	Cheaptubes	10ug/ml	1d
EMTAB6396_A549_CH_A549-control_A549	0	0	0	0	0	0	0	0	0	0	0	0	0	0	0	0	0	0	0	0	0	0	0	0	0	0	0	0	0	0	0	0	0	0	0	0	0	0	0	0	0	0	0	EMTAB6396_A549	EMTAB6396_A549	transcriptome	Cheaptubes	10ug/ml	2d
EMTAB6396_Beas2B_CH_Beas2B-control_Beas2B	0	0	0	0	1	1	1	0	0	1	0	1	0	0	0	0	0	1	1	0	0	1	1	0	0	0	1	1	0	0	0	1	0	0	0	0	0	0	0	0	0	0	1	EMTAB6396_Beas2B	EMTAB6396_Beas2B	transcriptome	Cheaptubes	10ug/ml	2d
EMTAB6396_THP1_CH_THP1-control_THP1	0	0	0	0	0	0	0	0	0	1	0	0	0	0	0	0	0	1	1	0	0	0	0	0	0	0	1	0	0	0	0	0	0	0	0	0	0	0	0	0	0	0	0	EMTAB6396_THP1	EMTAB6396_THP1	transcriptome	Cheaptubes	10ug/ml	2d
EMTAB6396_A549_FULL_A549-control_A549	0	0	0	0	0	0	0	0	0	1	0	1	0	0	0	0	0	0	0	0	0	0	0	0	0	0	0	0	1	0	0	0	0	0	0	0	0	0	0	0	0	0	0	EMTAB6396_A549	EMTAB6396_A549	transcriptome	FULL	10ug/ml	2d
EMTAB6396_Beas2B_FULL_Beas2B-control_Beas2B	0	0	0	0	0	0	0	0	0	0	0	0	0	0	0	0	0	0	0	0	0	0	1	0	0	0	0	0	0	0	0	0	0	0	0	0	0	0	0	0	0	0	0	EMTAB6396_Beas2B	EMTAB6396_Beas2B	transcriptome	FULL	10ug/ml	2d
EMTAB6396_THP1_FULL_THP1-control_THP1	0	0	0	0	0	0	0	0	0	0	0	0	0	0	0	0	0	1	1	0	0	0	0	0	0	0	0	0	0	0	0	0	0	0	0	0	0	0	0	0	0	0	0	EMTAB6396_THP1	EMTAB6396_THP1	transcriptome	FULL	10ug/ml	2d
GSE92899_Fullerene_24-control_24	0	0	0	0	0	0	0	0	0	0	0	0	0	0	0	0	0	0	0	0	0	0	0	0	0	0	0	0	0	0	0	0	0	0	0	0	0	0	0	0	0	0	0	GSE92899	GSE92899	transcriptome	fullerene	100 ug/ml	1d
GSE92899_Fullerene_6-control_6	0	0	0	0	0	0	0	0	0	0	0	0	0	0	0	0	0	0	0	0	0	0	0	0	0	0	0	0	0	0	0	0	0	0	0	0	0	0	0	0	0	0	0	GSE92899	GSE92899	transcriptome	fullerene	100 ug/ml	6h
GSE92900_fullerene-control	0	0	0	0	0	0	0	0	0	1	0	1	0	0	0	0	0	0	0	0	0	0	0	0	0	0	0	0	0	0	0	0	0	0	0	0	0	0	0	0	0	0	0	GSE92900	GSE92900	transcriptome	fullerene	10ug	1d
GSE46998_MWCNT_high-control	1	0	0	0	0	0	1	0	0	1	0	0	0	1	0	1	1	0	0	0	1	1	1	0	1	0	1	0	0	1	0	0	0	0	0	1	0	0	0	0	0	0	0	GSE46998	GSE46998	transcriptome	Mitsui-7	162ug	1d
GSE46998_MWCNT_low-control	1	1	0	0	0	0	0	1	0	1	1	1	0	0	1	1	1	0	1	0	1	1	1	0	1	0	1	1	0	1	0	0	0	0	0	0	0	0	0	0	0	0	0	GSE46998	GSE46998	transcriptome	Mitsui-7	18ug	1d
GSE46998_MWCNT_medium-control	1	1	0	0	0	0	1	1	0	0	1	0	0	1	1	1	1	0	0	1	1	1	1	1	1	0	1	0	0	1	0	0	0	0	0	0	0	0	0	0	0	0	0	GSE46998	GSE46998	transcriptome	Mitsui-7	54ug	1d
GSE29042_MWCNT_10ug_1d-control_1d	1	1	0	0	0	0	1	1	1	1	1	1	0	0	1	1	1	1	1	1	1	1	1	0	0	0	1	1	0	0	0	0	0	0	0	0	0	0	0	0	0	0	0	GSE29042	GSE29042	transcriptome	Mitsui-7	10ug	1d
GSE29042_MWCNT_10ug_28d-control_28d	1	0	0	0	1	0	0	0	0	1	0	1	0	1	0	0	0	0	0	0	0	0	0	1	0	0	0	0	1	0	0	0	0	0	0	0	0	0	0	0	0	0	0	GSE29042	GSE29042	transcriptome	Mitsui-7	10ug	28d
GSE29042_MWCNT_10ug_56d-control_56d	1	0	0	0	0	0	0	0	0	0	0	0	0	0	0	0	0	0	0	0	0	1	0	0	0	0	0	0	0	0	0	0	0	0	0	0	0	0	0	0	0	0	0	GSE29042	GSE29042	transcriptome	Mitsui-7	10ug	56d
GSE29042_MWCNT_10ug_7d-control_7d	1	1	0	0	0	0	0	1	0	1	0	1	0	0	1	0	1	0	0	1	0	0	0	0	0	0	1	0	0	0	0	0	0	0	0	0	0	0	0	0	0	0	0	GSE29042	GSE29042	transcriptome	Mitsui-7	10ug	7d
GSE29042_MWCNT_20ug_1d-control_1d	1	1	0	0	0	0	1	1	1	1	1	1	1	0	1	1	1	1	1	1	1	1	1	1	0	0	1	1	0	0	0	0	0	0	0	0	0	0	0	0	0	0	0	GSE29042	GSE29042	transcriptome	Mitsui-7	20ug	1d
GSE29042_MWCNT_20ug_28d-control_28d	1	0	0	0	0	1	1	1	0	0	0	0	0	0	1	0	1	0	0	0	0	0	0	1	0	0	1	0	0	0	0	0	0	0	0	0	0	0	0	0	0	0	0	GSE29042	GSE29042	transcriptome	Mitsui-7	20ug	28d
GSE29042_MWCNT_20ug_56d-control_56d	1	1	0	0	0	0	0	0	0	0	1	0	0	0	0	0	1	0	0	0	0	0	0	0	0	0	1	0	0	0	0	0	0	0	0	0	0	0	0	0	0	0	0	GSE29042	GSE29042	transcriptome	Mitsui-7	20ug	56d
GSE29042_MWCNT_20ug_7d-control_7d	1	1	0	1	0	1	0	1	0	1	1	1	1	0	1	1	1	1	1	1	1	0	0	0	0	0	1	0	0	0	0	0	0	0	0	0	0	0	0	0	0	0	0	GSE29042	GSE29042	transcriptome	Mitsui-7	20ug	7d
GSE29042_MWCNT_40ug_1d-control_1d	1	1	0	0	0	0	1	1	0	1	1	1	0	1	1	1	1	0	1	1	1	1	1	0	0	1	1	1	0	0	0	0	0	0	0	0	0	0	0	0	0	0	0	GSE29042	GSE29042	transcriptome	Mitsui-7	40ug	1d
GSE29042_MWCNT_40ug_28d-control_28d	1	0	0	0	0	1	0	1	0	0	0	0	0	0	0	0	1	0	0	0	0	0	0	0	0	0	1	0	1	0	0	0	0	0	0	0	0	0	0	0	0	0	0	GSE29042	GSE29042	transcriptome	Mitsui-7	40ug	28d
GSE29042_MWCNT_40ug_56d-control_56d	1	1	0	0	0	0	0	0	0	0	0	0	0	0	0	0	1	0	0	0	0	1	0	0	0	0	1	0	0	0	0	0	0	0	0	0	0	0	0	0	0	0	0	GSE29042	GSE29042	transcriptome	Mitsui-7	40ug	56d
GSE29042_MWCNT_40ug_7d-control_7d	1	1	0	0	0	1	1	1	0	1	1	1	0	0	1	1	1	0	1	1	1	0	0	0	0	0	1	0	1	0	0	0	0	0	0	0	0	0	0	0	0	0	0	GSE29042	GSE29042	transcriptome	Mitsui-7	40ug	7d
GSE29042_MWCNT_80ug_1d-control_1d	1	0	1	0	0	0	1	0	0	0	0	0	0	1	1	1	1	0	0	0	1	1	1	0	0	0	1	1	0	0	0	0	0	0	0	0	0	0	0	0	0	0	0	GSE29042	GSE29042	transcriptome	Mitsui-7	80ug	1d
GSE29042_MWCNT_80ug_28d-control_28d	1	0	0	0	0	1	0	1	0	0	0	0	0	0	1	0	1	0	0	0	1	0	0	0	1	0	1	0	0	0	0	0	0	0	0	0	0	0	0	0	0	0	0	GSE29042	GSE29042	transcriptome	Mitsui-7	80ug	28d
GSE29042_MWCNT_80ug_56d-control_56d	1	0	0	0	0	1	1	1	0	1	0	0	1	0	0	1	1	0	0	1	1	0	0	0	0	0	1	0	0	0	0	0	0	0	0	0	0	0	0	0	0	0	0	GSE29042	GSE29042	transcriptome	Mitsui-7	80ug	56d
GSE29042_MWCNT_80ug_7d-control_7d	1	1	0	0	0	0	0	1	0	1	0	1	0	0	0	1	1	1	1	0	0	0	0	0	0	0	1	0	1	0	0	0	0	0	0	0	0	0	0	0	0	0	0	GSE29042	GSE29042	transcriptome	Mitsui-7	80ug	7d
EMTAB6396_A549_M_A549-control_A549	0	0	0	0	0	0	0	0	0	1	0	1	0	0	0	0	0	0	0	0	0	1	0	0	0	0	0	0	0	0	0	0	0	0	1	1	0	0	0	0	0	0	0	EMTAB6396_A549	EMTAB6396_A549	transcriptome	Mitsui-7	10ug/ml	2d
EMTAB6396_Beas2B_M_Beas2B-control_Beas2B	0	0	0	0	0	0	0	0	0	0	0	0	0	0	0	0	0	1	1	0	0	0	0	0	0	0	0	0	0	0	0	0	0	0	0	0	0	0	0	0	0	0	0	EMTAB6396_Beas2B	EMTAB6396_Beas2B	transcriptome	Mitsui-7	10ug/ml	2d
EMTAB6396_THP1_M_THP1-control_THP1	1	1	0	0	0	1	0	1	1	1	1	1	0	1	1	1	1	1	1	1	0	1	0	0	0	1	1	0	0	0	0	0	0	0	1	0	0	0	0	0	0	0	0	EMTAB6396_THP1	EMTAB6396_THP1	transcriptome	Mitsui-7	10ug/ml	2d
PXD009628_PXD009628_MNT1_CtrlA	0	0	0	0	0	0	0	0	0	0	0	0	0	0	0	0	0	0	0	0	0	0	0	0	0	0	0	0	0	0	0	0	0	0	0	0	0	0	0	0	0	0	0	PXD009628	PXD009628	proteome	MNT1	100 ug/ml	1d
PXD009628_PXD009628_MNT1_CtrlB	0	0	0	0	0	0	0	0	0	0	0	0	0	0	0	0	0	0	0	0	0	0	0	0	0	0	0	0	0	0	0	0	0	0	0	0	0	0	0	0	0	0	0	PXD009628	PXD009628	proteome	MNT1	100 ug/ml	1d
PXD009635_PXD009635_MNT1_CtrlA	0	0	0	0	0	0	0	0	0	0	0	0	0	0	0	0	0	0	0	0	0	0	0	0	0	0	0	0	0	0	0	0	0	0	0	0	0	0	0	0	0	0	0	PXD009635	PXD009635	proteome	MNT1	100 ug/ml	1d
PXD009635_PXD009635_MNT1_CtrlB	0	0	0	0	0	0	0	0	0	0	0	0	0	0	0	0	0	0	0	0	0	0	0	0	0	0	0	0	0	0	0	0	0	0	0	0	0	0	0	0	0	0	0	PXD009635	PXD009635	proteome	MNT1	100 ug/ml	1d
PXD009628_PXD009628_MNT2_CtrlA	0	0	0	0	0	0	0	0	0	0	0	0	0	0	0	0	0	0	0	0	0	0	0	0	0	0	0	0	0	0	0	0	0	0	0	0	0	0	0	0	0	0	0	PXD009628	PXD009628	proteome	MNT2	100 ug/ml	1d
PXD009628_PXD009628_MNT2_CtrlB	0	0	0	0	0	0	0	0	0	0	0	0	0	0	0	0	0	0	0	0	0	0	0	0	0	0	0	0	0	0	0	0	0	0	0	0	0	0	0	0	0	0	0	PXD009628	PXD009628	proteome	MNT2	100 ug/ml	1d
PXD009635_PXD009635_MNT2_CtrlA	0	0	0	0	0	0	0	0	0	0	0	0	0	0	0	0	0	0	0	0	0	0	0	0	0	0	0	0	0	0	0	0	0	0	0	0	0	0	0	0	0	0	0	PXD009635	PXD009635	proteome	MNT2	100 ug/ml	1d
PXD009635_PXD009635_MNT2_CtrlB	0	0	0	0	0	0	0	0	0	0	0	0	0	0	0	0	0	0	0	0	0	0	0	0	0	0	0	0	0	0	0	0	0	0	0	0	0	0	0	0	0	0	0	PXD009635	PXD009635	proteome	MNT2	100 ug/ml	1d
PXD005970_PXD005970_NM400_C1_untrtd	1	0	0	0	1	0	1	1	0	1	1	1	1	1	0	0	0	0	0	1	0	1	1	0	0	1	0	0	0	1	1	0	1	1	0	0	1	0	1	0	0	0	1	PXD005970	PXD005970	proteome	NM400	142ug	90d
PXD005970_PXD005970_NM400_C2_untrtd	1	0	0	0	1	0	0	1	0	1	1	1	1	1	0	0	0	0	0	1	0	1	0	0	0	1	0	0	0	1	0	0	1	0	0	0	0	0	1	0	0	0	0	PXD005970	PXD005970	proteome	NM400	286ug	90d
PXD029842_PXD029842_NM401_Day180_150mg	0	0	0	0	0	0	0	0	0	0	0	0	0	0	0	0	0	0	0	0	0	0	0	0	0	0	0	0	0	0	0	0	0	0	0	0	0	0	0	0	0	0	0	PXD029842	PXD029842	proteome	NM401	150mg	180d
PXD029842_PXD029842_NM401_Day3_150mg	0	0	0	0	0	0	0	0	0	0	0	0	0	0	0	0	0	0	0	0	0	0	0	0	0	0	0	0	0	0	0	0	0	0	0	0	0	0	0	0	0	0	0	PXD029842	PXD029842	proteome	NM401	150mg	3d
PXD029842_PXD029842_NM401_Day3_50mg	0	0	0	0	0	0	0	0	0	0	0	0	0	0	0	0	0	0	0	0	0	0	0	0	0	0	0	0	0	0	0	0	0	0	0	0	0	0	0	0	0	0	0	PXD029842	PXD029842	proteome	NM401	50mg	3d
PXD029842_PXD029842_NM401_Day30_150mg	0	0	0	0	0	0	0	0	0	0	0	0	0	0	0	0	0	0	0	0	0	0	0	0	1	0	0	0	0	0	0	0	0	0	0	0	0	0	0	0	0	0	0	PXD029842	PXD029842	proteome	NM401	150mg	30d
PXD029842_PXD029842_NM401_Day30_50mg	0	0	0	0	0	0	0	0	0	0	0	0	0	0	0	0	0	0	0	0	0	0	0	0	0	0	0	0	0	0	0	0	0	0	0	0	0	0	0	0	0	0	0	PXD029842	PXD029842	proteome	NM401	50mg	30d
PXD029842_PXD029842_NM401_Day90_150mg	0	0	0	0	0	0	0	0	0	0	0	0	0	0	0	0	0	0	0	0	0	0	0	0	0	0	0	0	0	0	0	0	0	0	0	0	0	0	0	0	0	0	0	PXD029842	PXD029842	proteome	NM401	150mg	90d
PXD029842_PXD029842_NM401_Day90_50mg	0	0	0	0	0	0	0	0	0	0	0	0	0	0	0	0	0	0	0	0	0	0	0	0	0	0	0	0	0	0	0	0	0	0	0	0	0	0	0	0	0	0	0	PXD029842	PXD029842	proteome	NM401	50mg	90d
GSE55286_MWCNT_NM401_162ug_1d-control	1	0	1	0	0	0	0	0	0	0	0	0	0	1	0	1	1	0	0	0	1	1	1	0	0	1	1	1	0	0	0	0	0	1	0	1	0	1	0	0	0	0	0	GSE55286	GSE55286	transcriptome	NM401	162ug	1d
GSE55286_MWCNT_NM401_162ug_28d-control	1	0	0	0	0	1	1	1	0	0	0	0	1	0	0	0	1	0	0	0	1	0	0	0	1	1	0	0	1	1	0	0	1	0	1	0	0	0	1	0	0	0	0	GSE55286	GSE55286	transcriptome	NM401	162ug	28d
GSE55286_MWCNT_NM401_162ug_3d-control	1	1	0	0	0	0	1	1	1	1	1	1	1	1	1	1	1	1	1	1	1	1	1	0	1	0	1	1	0	0	0	0	0	0	1	0	0	1	0	0	0	0	0	GSE55286	GSE55286	transcriptome	NM401	162ug	3d
GSE55286_MWCNT_NM401_18ug_1d-control	1	1	0	0	0	0	1	1	0	1	0	0	0	0	0	1	1	1	1	0	1	1	1	0	1	1	0	1	0	0	0	0	0	0	1	0	0	0	0	0	0	0	0	GSE55286	GSE55286	transcriptome	NM401	18ug	1d
GSE55286_MWCNT_NM401_18ug_28d-control	0	0	0	0	0	0	0	0	0	0	0	0	0	0	0	0	0	0	0	0	0	0	0	0	0	0	0	0	0	0	0	0	0	0	1	0	0	0	0	0	0	0	0	GSE55286	GSE55286	transcriptome	NM401	18ug	28d
GSE55286_MWCNT_NM401_18ug_3d-control	1	1	0	0	0	0	1	1	0	1	1	1	1	0	1	1	1	1	1	1	1	1	1	0	1	0	0	0	0	0	0	0	0	0	0	0	0	1	0	0	0	0	0	GSE55286	GSE55286	transcriptome	NM401	18ug	3d
GSE55286_MWCNT_NM401_54ug_1d-control	1	1	0	0	0	0	0	1	1	1	0	1	1	0	0	1	1	1	1	0	1	1	1	0	1	1	0	1	1	0	0	0	0	0	0	0	0	1	0	0	0	0	0	GSE55286	GSE55286	transcriptome	NM401	54ug	1d
GSE55286_MWCNT_NM401_54ug_28d-control	0	1	0	0	0	0	0	1	0	0	0	0	0	0	0	0	0	0	1	0	1	0	0	0	1	0	0	0	1	0	0	0	1	0	1	0	0	0	0	0	0	0	0	GSE55286	GSE55286	transcriptome	NM401	54ug	28d
GSE55286_MWCNT_NM401_54ug_3d-control	1	1	0	0	0	0	1	1	0	1	1	1	1	0	0	1	1	1	1	1	1	1	1	0	1	0	0	0	1	0	0	0	0		0	0	0	1	0	0	0	0	0	GSE55286	GSE55286	transcriptome	NM401	54ug	3d
PXD018900_PXD018900_NM403_Day180_C1	0	0	0	0	0	0	0	0	0	0	0	0	0	0	0	0	0	0	0	0	0	0	0	0	0	0	0	0	0	0	0	0	0	0	0	0	0	0	0	0	0	0	0	PXD018900	PXD018900	proteome	NM403		180d
PXD018900_PXD018900_NM403_Day180_C2	0	0	0	0	0	0	0	0	0	0	0	0	0	0	0	0	0	0	0	0	0	0	0	0	0	0	0	0	0	0	0	0	0	0	0	0	0	0	0	0	0	0	0	PXD018900	PXD018900	proteome	NM403		180d
PXD018900_PXD018900_NM403_Day3_C1	0	0	0	0	0	0	0	0	0	0	0	0	0	0	0	0	0	0	0	0	0	0	0	0	0	0	0	0	0	0	0	0	0	0	0	0	0	0	0	0	0	0	0	PXD018900	PXD018900	proteome	NM403		3d
PXD018900_PXD018900_NM403_Day3_C2	0	0	0	0	0	0	0	0	0	0	0	0	0	0	0	0	0	0	0	0	0	0	0	0	0	0	0	0	0	0	0	0	0	0	0	0	0	0	0	0	0	0	0	PXD018900	PXD018900	proteome	NM403		3d
PXD018900_PXD018900_NM403_Day30_C1	0	0	0	0	0	0	0	0	0	0	0	0	0	0	0	0	0	0	0	0	0	0	0	0	0	0	0	0	0	0	0	0	0	0	0	0	0	0	0	0	0	0	0	PXD018900	PXD018900	proteome	NM403		30d
PXD018900_PXD018900_NM403_Day30_C2	0	0	0	0	0	0	0	0	0	0	0	0	0	0	0	0	0	0	0	0	0	0	0	0	0	0	0	0	0	0	0	0	0	0	0	0	0	0	0	0	0	0	0	PXD018900	PXD018900	proteome	NM403		30d
PXD018900_PXD018900_NM403_Day90_C1	0	0	0	0	0	0	0	0	0	0	0	0	0	0	0	0	0	0	0	0	0	0	0	0	0	0	0	0	0	1	0	0	0	0	0	0	0	0	0	0	0	0	0	PXD018900	PXD018900	proteome	NM403		90d
PXD018900_PXD018900_NM403_Day90_C2	0	0	0	0	0	0	0	0	0	0	0	0	0	0	0	0	0	0	0	0	0	0	0	0	0	0	0	0	0	0	0	0	0	0	0	0	0	0	0	0	0	0	0	PXD018900	PXD018900	proteome	NM403		90d
GSE55286_MWCNT_NRCWE26_162ug_1d-control	1	0	1	0	0	0	1	0	0	0	0	0	0	1	0	1	1	0	0	0	1	1	1	0	0	1	1	1	0	1	0	0	0	0	0	1	0	1	0	0	0	0	0	GSE55286	GSE55286	transcriptome	NRCWE26	162ug	1d
GSE55286_MWCNT_NRCWE26_162ug_28d-control	1	1	0	0	0	1	0	1	0	1	0	0	0	0	0	1	1	1	1	0	1	0	0	1	1	0	1	0	1	0	0	0	0	0	1	0	1	0	0	0	0	0	0	GSE55286	GSE55286	transcriptome	NRCWE26	162ug	28d
GSE55286_MWCNT_NRCWE26_162ug_3d-control	1	0	0	0	0	0	0	0	1	1	1	1	1	1	0	1	1	0	0	0	1	1	1	0	1	0	1	1	0	0	0	0	0	0	1	0	0	1	0	0	0	0	0	GSE55286	GSE55286	transcriptome	NRCWE26	162ug	3d
GSE55286_MWCNT_NRCWE26_18ug_1d-control	1	1	0	0	0	0	1	1	1	1	1	1	1	0	0	1	1	1	1	1	1	1	1	0	1	1	1	1	0	0	0	0	0	0	0	0	0	1	0	0	0	0	0	GSE55286	GSE55286	transcriptome	NRCWE26	18ug	1d
GSE55286_MWCNT_NRCWE26_18ug_28d-control	1	1	0	0	0	0	1	1	0	1	0	0	0	0	1	1	1	1	1	1	1	0	0	0	0	0	1	0	1	0	0	0	0	0	0	0	0	0	0	0	0	0	0	GSE55286	GSE55286	transcriptome	NRCWE26	18ug	28d
GSE55286_MWCNT_NRCWE26_18ug_3d-control	1	1	0	0	0	0	1	1	0	1	1	1	0	0	1	1	1	1	1	1	1	1	0	0	0	0	1	0	0	0	0	0	0	0	1	0	0	0	0	0	0	0	0	GSE55286	GSE55286	transcriptome	NRCWE26	18ug	3d
GSE55286_MWCNT_NRCWE26_54ug_1d-control	1	0	1	0	0	1	1	0	0	1	1	1	1	1	0	1	1	0	0	0	1	1	1	0	1	1	1	1	0	1	1	1	0	0	0	0	0	1	0	0	0	0	0	GSE55286	GSE55286	transcriptome	NRCWE26	54ug	1d
GSE55286_MWCNT_NRCWE26_54ug_28d-control	1	1	0	0	0	0	0	1	0	0	0	0	0	0	0	1	1	1	1	1	0	0	0	0	1	0	0	0	1	0	0	0	0	0	1	0	0	0	0	0	0	0	0	GSE55286	GSE55286	transcriptome	NRCWE26	54ug	28d
GSE55286_MWCNT_NRCWE26_54ug_3d-control	1	1	0	0	0	0	1	1	1	1	1	1	0	0	1	1	1	1	1	1	1	1	0	0	0	0	1	0	0	0	0	0	0	0	1	0	0	0	0	0	0	0	0	GSE55286	GSE55286	transcriptome	NRCWE26	54ug	3d
GSE92899_rCNT_24-control_24	0	0	0	0	0	0	0	0	0	0	0	0	0	0	0	0	0	0	0	0	0	0	0	0	0	0	0	0	0	0	0	0	0	0	0	0	0	0	0	0	0	0	0	GSE92899	GSE92899	transcriptome	rCNT	100 ug/ml	1d
GSE92899_rCNT_6-control_6	0	0	0	0	0	0	0	0	0	0	0	0	0	0	0	0	0	0	0	0	0	0	0	0	0	0	0	0	0	0	0	0	0	0	0	0	0	0	0	0	0	0	0	GSE92899	GSE92899	transcriptome	rCNT	100 ug/ml	6h
GSE92900_rCNT-control	1	1	0	0	0	0	0	1	1	1	0	1	0	0	0	1	1	1	1	0	1	1	0	0	1	0	1	0	1	0	0	0	0	0	0	0	0	0	0	0	0	0	0	GSE92900	GSE92900	transcriptome	rCNT	10ug	1d
GSE92899_SES_24-control_24	0	0	0	0	0	0	0	0	0	0	0	0	0	0	0	0	0	0	0	0	0	0	0	0	0	0	0	0	0	0	0	0	0	0	0	0	0	0	0	0	0	0	0	GSE92899	GSE92899	transcriptome	SES	100 ug/ml	1d
GSE92899_SES_6-control_6	0	0	0	0	0	0	0	0	0	0	0	0	0	0	0	0	0	0	0	0	0	0	0	0	0	0	0	0	0	0	0	0	0	0	0	0	0	0	0	0	0	0	0	GSE92899	GSE92899	transcriptome	SES	100 ug/ml	6h
GSE92900_SES-control	0	1	0	0	0	0	0	1	0	1	0	1	0	0	0	0	0	1	1	0	1	1	0	0	0	0	0	0	0	0	0	0	0	0	0	0	0	0	0	0	0	0	0	GSE92900	GSE92900	transcriptome	SES	10ug	1d
EMTAB6396_A549_SES_MW_A549-control_A549	0	0	0	0	0	0	0	0	0	1	1	0	0	0	0	0	0	0	0	0	0	1	0	0	0	0	0	0	1	0	0	0	0	0	0	0	0	0	0	0	0	0	0	EMTAB6396_A549	EMTAB6396_A549	transcriptome	SES_MW	10ug/ml	2d
EMTAB6396_Beas2B_SES_MW_Beas2B-control_Beas2B	0	0	0	0	0	0	0	0	0	0	0	0	0	0	0	0	0	0	0	0	0	0	0	0	0	0	0	0	0	0	0	0	0	0	0	0	0	0	0	0	0	0	0	EMTAB6396_Beas2B	EMTAB6396_Beas2B	transcriptome	SES_MW	10ug/ml	2d
EMTAB6396_THP1_SES_MW_THP1-control_THP1	0	0	0	0	0	0	0	0	0	0	1	0	0	0	0	0	0	0	1	0	0	0	0	0	0	0	0	0	0	0	0	0	0	0	0	0	0	0	0	0	0	0	0	EMTAB6396_THP1	EMTAB6396_THP1	transcriptome	SES_MW	10ug/ml	2d
EMTAB6396_A549_SES_SW_A549-control_A549	0	0	0	0	0	1	0	0	0	0	0	0	0	0	0	0	0	0	0	0	0	0	0	0	0	0	0	0	0	0	0	0	0	0	0	0	0	0	0	0	0	0	0	EMTAB6396_A549	EMTAB6396_A549	transcriptome	SES_SW	10ug/ml	2d
EMTAB6396_Beas2B_SES_SW_Beas2B-control_Beas2B	0	0	0	0	0	0	0	0	0	0	0	1	0	0	0	0	0	0	0	0	0	0	0	0	0	0	0	0	1	0	0	0	0	0	1	0	0	0	0	0	0	0	0	EMTAB6396_Beas2B	EMTAB6396_Beas2B	transcriptome	SES_SW	10ug/ml	2d
EMTAB6396_THP1_SES_SW_THP1-control_THP1	0	0	0	0	0	0	0	0	0	1	0	1	0	0	0	0	0	1	1	0	0	0	0	0	0	0	0	0	0	0	0	0	0	0	0	0	0	0	0	0	0	0	0	EMTAB6396_THP1	EMTAB6396_THP1	transcriptome	SES_SW	10ug/ml	2d
EMTAB6396_A549_SIG_MW_A549-control_A549	0	0	0	0	0	1	0	0	0	1	0	1	0	0	0	0	0	0	0	0	0	1	0	0	0	0	0	0	0	0	0	0	0	0	1	0	0	0	0	0	0	0	0	EMTAB6396_A549	EMTAB6396_A549	transcriptome	SIG_MW	10ug/ml	2d
EMTAB6396_Beas2B_SIG_MW_Beas2B-control_Beas2B	0	0	0	0	0	0	0	0	0	0	0	0	0	0	0	0	0	0	0	0	0	0	0	0	1	0	0	0	0	0	0	0	0	0	0	0	0	0	0	0	0	0	0	EMTAB6396_Beas2B	EMTAB6396_Beas2B	transcriptome	SIG_MW	10ug/ml	2d
EMTAB6396_THP1_SIG_MW_THP1-control_THP1	0	0	0	0	0	0	0	0	0	1	0	1	0	0	0	0	0	1	1	0	0	0	0	0	0	0	0	0	0	0	0	0	0	0	0	0	0	0	0	0	0	0	0	EMTAB6396_THP1	EMTAB6396_THP1	transcriptome	SIG_MW	10ug/ml	2d
EMTAB6396_A549_SIG_SW_A549-control_A549	0	0	0	0	0	1	0	0	0	1	0	1	0	0	0	0	0	0	0	0	0	1	0	0	0	0	0	0	0	0	0	0	0	0	1	0	0	0	0	0	0	0	0	EMTAB6396_A549	EMTAB6396_A549	transcriptome	SIG_SW	10ug/ml	2d
EMTAB6396_Beas2B_SIG_SW_Beas2B-control_Beas2B	0	0	0	0	0	0	0	0	0	0	0	1	0	0	0	0	0	0	0	0	0	0	0	0	1	0	0	0	1	0	0	0	0	0	1	0	0	0	0	0	0	0	0	EMTAB6396_Beas2B	EMTAB6396_Beas2B	transcriptome	SIG_SW	10ug/ml	2d
EMTAB6396_THP1_SIG_SW_THP1-control_THP1	0	0	0	0	0	0	0	0	0	1	0	1	0	0	0	0	0	0	1	0	0	0	0	0	0	0	0	0	0	0	0	0	0	0	0	0	0	0	0	0	0	0	0	EMTAB6396_THP1	EMTAB6396_THP1	transcriptome	SIG_SW	10ug/ml	2d
PXD009628_PXD009628_SNH_CtrlA	0	0	0	0	0	0	0	0	0	0	0	0	0	0	0	0	0	0	0	0	0	0	0	0	0	0	0	0	0	0	0	0	0	0	0	0	0	0	0	0	0	0	0	PXD009628	PXD009628	proteome	SNH	100 ug/ml	1d
PXD009628_PXD009628_SNH_CtrlB	0	0	0	0	0	0	0	0	0	0	0	0	0	0	0	0	0	0	0	0	0	0	0	0	0	0	0	0	0	0	0	0	0	0	0	0	0	0	0	0	0	0	0	PXD009628	PXD009628	proteome	SNH	100 ug/ml	1d
PXD009635_PXD009635_SNH_CtrlA	0	0	0	0	0	0	0	0	0	0	0	0	0	0	0	0	0	0	0	0	0	0	0	0	0	0	0	0	0	0	0	0	0	0	0	0	0	0	0	0	0	0	0	PXD009635	PXD009635	proteome	SNH	100 ug/ml	1d
PXD009635_PXD009635_SNH_CtrlB	0	0	0	0	0	0	0	0	0	0	0	0	0	0	0	0	0	0	0	0	0	0	0	0	0	0	0	0	0	0	0	0	0	0	0	0	0	0	0	0	0	0	0	PXD009635	PXD009635	proteome	SNH	100 ug/ml	1d
PXD009628_PXD009628_SNT1_CtrlA	0	0	0	0	0	0	0	0	0	0	0	0	0	0	0	0	0	0	0	0	0	0	0	0	0	0	0	0	0	0	0	0	0	0	0	0	0	0	0	0	0	0	0	PXD009628	PXD009628	proteome	SNT1	100 ug/ml	1d
PXD009628_PXD009628_SNT1_CtrlB	0	0	0	0	0	0	0	0	0	0	0	0	0	0	0	0	0	0	0	0	0	0	0	0	0	0	0	0	0	0	0	0	0	0	0	0	0	0	0	0	0	0	0	PXD009628	PXD009628	proteome	SNT1	100 ug/ml	1d
PXD009635_PXD009635_SNT1_CtrlA	0	0	0	0	0	0	0	0	0	0	0	0	0	0	0	0	0	0	0	0	0	0	0	0	0	0	0	0	0	0	0	0	0	0	0	0	0	0	0	0	0	0	0	PXD009635	PXD009635	proteome	SNT1	100 ug/ml	1d
PXD009635_PXD009635_SNT1_CtrlB	0	0	0	0	0	0	0	0	0	0	0	0	0	0	0	0	0	0	0	0	0	0	0	0	0	0	0	0	0	0	0	0	0	0	0	0	0	0	0	0	0	0	0	PXD009635	PXD009635	proteome	SNT1	100 ug/ml	1d
PXD009628_PXD009628_SNT2_CtrlA	0	0	0	0	0	0	0	0	0	0	0	0	0	0	0	0	0	0	0	0	0	0	0	0	0	0	0	0	0	0	0	0	0	0	0	0	0	0	0	0	0	0	0	PXD009628	PXD009628	proteome	SNT2	100 ug/ml	1d
PXD009628_PXD009628_SNT2_CtrlB	0	0	0	0	0	0	0	0	0	0	0	0	0	0	0	0	0	0	0	0	0	0	0	0	0	0	0	0	0	0	0	0	0	0	0	0	0	0	0	0	0	0	0	PXD009628	PXD009628	proteome	SNT2	100 ug/ml	1d
PXD009635_PXD009635_SNT2_CtrlA	0	0	0	0	0	0	0	0	0	0	0	0	0	0	0	0	0	0	0	0	0	0	0	0	0	0	0	0	0	0	0	0	0	0	0	0	0	0	0	0	0	0	0	PXD009635	PXD009635	proteome	SNT2	100 ug/ml	1d
PXD009635_PXD009635_SNT2_CtrlB	0	0	0	0	0	0	0	0	0	0	0	0	0	0	0	0	0	0	0	0	0	0	0	0	0	0	0	0	0	0	0	0	0	0	0	0	0	0	0	0	0	0	0	PXD009635	PXD009635	proteome	SNT2	100 ug/ml	1d
GSE92899_tCNT_24-control_24	0	0	0	0	0	0	0	0	0	0	0	0	0	0	0	0	0	0	0	0	0	0	0	0	0	0	0	0	0	0	0	0	0	0	0	0	0	0	0	0	0	0	0	GSE92899	GSE92899	transcriptome	tCNT	100 ug/ml	1d
GSE92899_tCNT_6-control_6	0	0	0	0	0	0	0	0	0	0	0	0	0	0	0	0	0	0	0	0	0	0	0	0	0	0	0	0	0	0	0	0	0	0	0	0	0	0	0	0	0	0	0	GSE92899	GSE92899	transcriptome	tCNT	100 ug/ml	6h
GSE92900_tCNT-control	0	0	0	0	0	0	0	0	0	1	0	1	0	0	0	0	0	0	0	0	0	1	0	0	0	0	0	0	0	0	0	0	0	0	0	0	0	0	0	1	0	0	0	GSE92900	GSE92900	transcriptome	tCNT	10ug	1d
GSE42068_TiO2nanobelt_100ugml_1h-control_1h	0	0	0	0	0	0	1	0	0	1	0	1	0	0	0	0	0	0	0	0	0	0	0	0	1	1	0	0	0	1	0	0	0	0	1	0	0	0	0	0	0	1	0	GSE42068	GSE42068	transcriptome	TiO2	100ug/ml	1h
GSE42068_TiO2nanobelt_100ugml_24h-control_24h	1	0	0	0	0	0	0	0	0	1	0	1	0	0	0	0	1	0	1	0	0	0	0	0	0	0	1	0	0	0	0	0	0	0	0	0	0	1	0	0	0	0	0	GSE42068	GSE42068	transcriptome	TiO2	100ug/ml	1d
GSE42068_TiO2nanobelt_10ugml_1h-control_1h	0	0	0	0	0	0	0	0	0	0	0	0	0	0	0	0	0	0	0	0	0	0	0	0	0	0	0	0	0	0	0	0	0	0	0	0	0	0	0	0	0	0	0	GSE42068	GSE42068	transcriptome	TiO2	10ug/ml	1h
GSE42068_TiO2nanobelt_10ugml_24h-control_24h	0	0	0	0	0	0	0	0	0	1	0	1	0	0	0	0	1	0	0	0	0	1	0	0	0	0	1	0	0	0	0	0	0	0	0	0	0	0	0	0	0	0	0	GSE42068	GSE42068	transcriptome	TiO2	10ug/ml	1d
	41	26	4	1	4	15	23	31	11	50	22	44	13	13	17	28	40	28	35	19	32	38	22	5	25	12	37	15	16	11	2	2	5	2	18	4	2	10	3	2	1	2	2
Total	31.5385	20	3.07692	0.769231	3.07692	11.5385	17.6923	23.8462	8.46154	38.4615	16.9231	33.8462	10	10	13.0769	21.5385	30.7692	21.5385	26.9231	14.6154	24.6154	29.2308	16.9231	3.84615	19.2308	9.23077	28.4615	11.5385	12.3077	8.46154	1.53846	1.53846	3.84615	1.53846	13.8462	3.07692	1.53846	7.69231	2.30769	1.53846	0.769231	1.53846	1.53846
[truncated: 10 more columns]

## Sheet: Tabelle1 (Figure_4)
	Lung Inflammation	ALLOGRAFT_REJECTION	ANDROGEN_RESPONSE	ANGIOGENESIS	APICAL_JUNCTION	CHOLESTEROL_HOMEOSTASIS	COAGULATION	COMPLEMENT	DNA_REPAIR	E2F_TARGETS	EPITHELIAL_MESENCHYMAL_TRANSITION	G2M_CHECKPOINT	GLYCOLYSIS	HYPOXIA	IL2_STAT5_SIGNALING	IL6_JAK_STAT3_SIGNALING	INFLAMMATORY_RESPONSE	INTERFERON_ALPHA_RESPONSE	INTERFERON_GAMMA_RESPONSE	KRAS_SIGNALING_UP	MTORC1_SIGNALING	MYC_TARGETS_V1	MYC_TARGETS_V2	MYOGENESIS	OXIDATIVE_PHOSPHORYLATION	PROTEIN_SECRETION	TNFA_SIGNALING_VIA_NFKB	UNFOLDED_PROTEIN_RESPONSE	UV_RESPONSE_DN	ADIPOGENESIS	ESTROGEN_RESPONSE_EARLY	ESTROGEN_RESPONSE_LATE	FATTY_ACID_METABOLISM	HEME_METABOLISM	MITOTIC_SPINDLE	P53_PATHWAY	PEROXISOME	UV_RESPONSE_UP	XENOBIOTIC_METABOLISM	SPERMATOGENESIS	APOPTOSIS	KRAS_SIGNALING_DN	BILE_ACID_METABOLISM		platform	concentration	incTime	rigid	in.vitro.or.in.vivo
EMTAB6396_A549_M_A549-control_A549	0	0	0	0	0	0	0	0	0	1	0	1	0	0	0	0	0	0	0	0	0	1	0	0	0	0	0	0	0	0	0	0	0	0	1	1	0	0	0	0	0	0	0	Mitsui-7	transcriptome	10ug/ml	2d	rigid	in vitro
EMTAB6396_Beas2B_M_Beas2B-control_Beas2B	0	0	0	0	0	0	0	0	0	0	0	0	0	0	0	0	0	1	1	0	0	0	0	0	0	0	0	0	0	0	0	0	0	0	0	0	0	0	0	0	0	0	0		transcriptome	10ug/ml	2d	rigid	in vitro
EMTAB6396_THP1_M_THP1-control_THP1	1	1	0	0	0	1	0	1	1	1	1	1	0	1	1	1	1	1	1	1	0	1	0	0	0	1	1	0	0	0	0	0	0	0	1	0	0	0	0	0	0	0	0		transcriptome	10ug/ml	2d	rigid	in vitro
GSE46998_MWCNT_high-control	1	0	0	0	0	0	1	0	0	1	0	0	0	1	0	1	1	0	0	0	1	1	1	0	1	0	1	0	0	1	0	0	0	0	0	1	0	0	0	0	0	0	0		transcriptome	162ug	1d	rigid	in vitro
GSE46998_MWCNT_low-control	1	1	0	0	0	0	0	1	0	1	1	1	0	0	1	1	1	0	1	0	1	1	1	0	1	0	1	1	0	1	0	0	0	0	0	0	0	0	0	0	0	0	0		transcriptome	18ug	1d	rigid	in vitro
GSE46998_MWCNT_medium-control	1	1	0	0	0	0	1	1	0	0	1	0	0	1	1	1	1	0	0	1	1	1	1	1	1	0	1	0	0	1	0	0	0	0	0	0	0	0	0	0	0	0	0		transcriptome	54ug	1d	rigid	in vitro
GSE29042_MWCNT_10ug_1d-control_1d	1	1	0	0	0	0	1	1	1	1	1	1	0	0	1	1	1	1	1	1	1	1	1	0	0	0	1	1	0	0	0	0	0	0	0	0	0	0	0	0	0	0	0		transcriptome	10ug	1d	rigid	in vivo
GSE29042_MWCNT_10ug_28d-control_28d	1	0	0	0	1	0	0	0	0	1	0	1	0	1	0	0	0	0	0	0	0	0	0	1	0	0	0	0	1	0	0	0	0	0	0	0	0	0	0	0	0	0	0		transcriptome	10ug	28d	rigid	in vivo
GSE29042_MWCNT_10ug_56d-control_56d	1	0	0	0	0	0	0	0	0	0	0	0	0	0	0	0	0	0	0	0	0	1	0	0	0	0	0	0	0	0	0	0	0	0	0	0	0	0	0	0	0	0	0		transcriptome	10ug	56d	rigid	in vivo
GSE29042_MWCNT_10ug_7d-control_7d	1	1	0	0	0	0	0	1	0	1	0	1	0	0	1	0	1	0	0	1	0	0	0	0	0	0	1	0	0	0	0	0	0	0	0	0	0	0	0	0	0	0	0		transcriptome	10ug	7d	rigid	in vivo
GSE29042_MWCNT_20ug_1d-control_1d	1	1	0	0	0	0	1	1	1	1	1	1	1	0	1	1	1	1	1	1	1	1	1	1	0	0	1	1	0	0	0	0	0	0	0	0	0	0	0	0	0	0	0		transcriptome	20ug	1d	rigid	in vivo
GSE29042_MWCNT_20ug_28d-control_28d	1	0	0	0	0	1	1	1	0	0	0	0	0	0	1	0	1	0	0	0	0	0	0	1	0	0	1	0	0	0	0	0	0	0	0	0	0	0	0	0	0	0	0		transcriptome	20ug	28d	rigid	in vivo
GSE29042_MWCNT_20ug_56d-control_56d	1	1	0	0	0	0	0	0	0	0	1	0	0	0	0	0	1	0	0	0	0	0	0	0	0	0	1	0	0	0	0	0	0	0	0	0	0	0	0	0	0	0	0		transcriptome	20ug	56d	rigid	in vivo
GSE29042_MWCNT_20ug_7d-control_7d	1	1	0	1	0	1	0	1	0	1	1	1	1	0	1	1	1	1	1	1	1	0	0	0	0	0	1	0	0	0	0	0	0	0	0	0	0	0	0	0	0	0	0		transcriptome	20ug	7d	rigid	in vivo
GSE29042_MWCNT_40ug_1d-control_1d	1	1	0	0	0	0	1	1	0	1	1	1	0	1	1	1	1	0	1	1	1	1	1	0	0	1	1	1	0	0	0	0	0	0	0	0	0	0	0	0	0	0	0		transcriptome	40ug	1d	rigid	in vivo
GSE29042_MWCNT_40ug_28d-control_28d	1	0	0	0	0	1	0	1	0	0	0	0	0	0	0	0	1	0	0	0	0	0	0	0	0	0	1	0	1	0	0	0	0	0	0	0	0	0	0	0	0	0	0		transcriptome	40ug	28d	rigid	in vivo
GSE29042_MWCNT_40ug_56d-control_56d	1	1	0	0	0	0	0	0	0	0	0	0	0	0	0	0	1	0	0	0	0	1	0	0	0	0	1	0	0	0	0	0	0	0	0	0	0	0	0	0	0	0	0		transcriptome	40ug	56d	rigid	in vivo
GSE29042_MWCNT_40ug_7d-control_7d	1	1	0	0	0	1	1	1	0	1	1	1	0	0	1	1	1	0	1	1	1	0	0	0	0	0	1	0	1	0	0	0	0	0	0	0	0	0	0	0	0	0	0		transcriptome	40ug	7d	rigid	in vivo
GSE29042_MWCNT_80ug_1d-control_1d	1	0	1	0	0	0	1	0	0	0	0	0	0	1	1	1	1	0	0	0	1	1	1	0	0	0	1	1	0	0	0	0	0	0	0	0	0	0	0	0	0	0	0		transcriptome	80ug	1d	rigid	in vivo
GSE29042_MWCNT_80ug_28d-control_28d	1	0	0	0	0	1	0	1	0	0	0	0	0	0	1	0	1	0	0	0	1	0	0	0	1	0	1	0	0	0	0	0	0	0	0	0	0	0	0	0	0	0	0		transcriptome	80ug	28d	rigid	in vivo
GSE29042_MWCNT_80ug_56d-control_56d	1	0	0	0	0	1	1	1	0	1	0	0	1	0	0	1	1	0	0	1	1	0	0	0	0	0	1	0	0	0	0	0	0	0	0	0	0	0	0	0	0	0	0		transcriptome	80ug	56d	rigid	in vivo
GSE29042_MWCNT_80ug_7d-control_7d	1	1	0	0	0	0	0	1	0	1	0	1	0	0	0	1	1	1	1	0	0	0	0	0	0	0	1	0	1	0	0	0	0	0	0	0	0	0	0	0	0	0	0		transcriptome	80ug	7d	rigid	in vivo
PXD009628_PXD009628_MNT2_CtrlA	0	0	0	0	0	0	0	0	0	0	0	0	0	0	0	0	0	0	0	0	0	0	0	0	0	0	0	0	0	0	0	0	0	0	0	0	0	0	0	0	0	0	0	MNT2	proteome	100 ug/ml	1d	multiwalled CNT	in vitro
PXD009628_PXD009628_MNT2_CtrlB	0	0	0	0	0	0	0	0	0	0	0	0	0	0	0	0	0	0	0	0	0	0	0	0	0	0	0	0	0	0	0	0	0	0	0	0	0	0	0	0	0	0	0		proteome	100 ug/ml	1d	multiwalled CNT	in vitro
PXD009635_PXD009635_MNT2_CtrlA	0	0	0	0	0	0	0	0	0	0	0	0	0	0	0	0	0	0	0	0	0	0	0	0	0	0	0	0	0	0	0	0	0	0	0	0	0	0	0	0	0	0	0		proteome	100 ug/ml	1d	multiwalled CNT	in vitro
PXD009635_PXD009635_MNT2_CtrlB	0	0	0	0	0	0	0	0	0	0	0	0	0	0	0	0	0	0	0	0	0	0	0	0	0	0	0	0	0	0	0	0	0	0	0	0	0	0	0	0	0	0	0		proteome	100 ug/ml	1d	multiwalled CNT	in vitro
PXD009628_PXD009628_SNT2_CtrlA	0	0	0	0	0	0	0	0	0	0	0	0	0	0	0	0	0	0	0	0	0	0	0	0	0	0	0	0	0	0	0	0	0	0	0	0	0	0	0	0	0	0	0	SNT2	proteome	100 ug/ml	1d	singlewalled CNT	in vitro
PXD009628_PXD009628_SNT2_CtrlB	0	0	0	0	0	0	0	0	0	0	0	0	0	0	0	0	0	0	0	0	0	0	0	0	0	0	0	0	0	0	0	0	0	0	0	0	0	0	0	0	0	0	0		proteome	100 ug/ml	1d	singlewalled CNT	in vitro
PXD009635_PXD009635_SNT2_CtrlA	0	0	0	0	0	0	0	0	0	0	0	0	0	0	0	0	0	0	0	0	0	0	0	0	0	0	0	0	0	0	0	0	0	0	0	0	0	0	0	0	0	0	0		proteome	100 ug/ml	1d	singlewalled CNT	in vitro
PXD009635_PXD009635_SNT2_CtrlB	0	0	0	0	0	0	0	0	0	0	0	0	0	0	0	0	0	0	0	0	0	0	0	0	0	0	0	0	0	0	0	0	0	0	0	0	0	0	0	0	0	0	0		proteome	100 ug/ml	1d	singlewalled CNT	in vitro
GSE92899_SES_24-control_24	0	0	0	0	0	0	0	0	0	0	0	0	0	0	0	0	0	0	0	0	0	0	0	0	0	0	0	0	0	0	0	0	0	0	0	0	0	0	0	0	0	0	0	SES	transcriptome	100 ug/ml	1d	rigid	in vitro
GSE92899_SES_6-control_6	0	0	0	0	0	0	0	0	0	0	0	0	0	0	0	0	0	0	0	0	0	0	0	0	0	0	0	0	0	0	0	0	0	0	0	0	0	0	0	0	0	0	0		transcriptome	100 ug/ml	6h	rigid	in vitro
GSE92900_SES-control	0	1	0	0	0	0	0	1	0	1	0	1	0	0	0	0	0	1	1	0	1	1	0	0	0	0	0	0	0	0	0	0	0	0	0	0	0	0	0	0	0	0	0		transcriptome	10ug	1d	tangled	in vivo
EMTAB6396_A549_SES_MW_A549-control_A549	0	0	0	0	0	0	0	0	0	1	1	0	0	0	0	0	0	0	0	0	0	1	0	0	0	0	0	0	1	0	0	0	0	0	0	0	0	0	0	0	0	0	0		transcriptome	10ug/ml	2d	tangled	in vitro
EMTAB6396_Beas2B_SES_MW_Beas2B-control_Beas2B	0	0	0	0	0	0	0	0	0	0	0	0	0	0	0	0	0	0	0	0	0	0	0	0	0	0	0	0	0	0	0	0	0	0	0	0	0	0	0	0	0	0	0		transcriptome	10ug/ml	2d	tangled	in vitro
EMTAB6396_THP1_SES_MW_THP1-control_THP1	0	0	0	0	0	0	0	0	0	0	1	0	0	0	0	0	0	0	1	0	0	0	0	0	0	0	0	0	0	0	0	0	0	0	0	0	0	0	0	0	0	0	0		transcriptome	10ug/ml	2d	tangled	in vitro
EMTAB6396_A549_SES_SW_A549-control_A549	0	0	0	0	0	1	0	0	0	0	0	0	0	0	0	0	0	0	0	0	0	0	0	0	0	0	0	0	0	0	0	0	0	0	0	0	0	0	0	0	0	0	0		transcriptome	10ug/ml	2d	tangled	in vitro
EMTAB6396_Beas2B_SES_SW_Beas2B-control_Beas2B	0	0	0	0	0	0	0	0	0	0	0	1	0	0	0	0	0	0	0	0	0	0	0	0	0	0	0	0	1	0	0	0	0	0	1	0	0	0	0	0	0	0	0		transcriptome	10ug/ml	2d	tangled	in vitro
EMTAB6396_THP1_SES_SW_THP1-control_THP1	0	0	0	0	0	0	0	0	0	1	0	1	0	0	0	0	0	1	1	0	0	0	0	0	0	0	0	0	0	0	0	0	0	0	0	0	0	0	0	0	0	0	0		transcriptome	10ug/ml	2d	tangled	in vitro
EMTAB6396_A549_BAY_A549-control_A549	0	0	0	0	0	0	0	0	0	1	0	1	0	0	0	0	0	0	0	0	0	1	0	0	0	0	0	0	0	0	0	0	0	0	0	0	0	0	0	0	0	0	0	BAY	transcriptome	10ug/ml	2d	tangled	in vitro
EMTAB6396_Beas2B_BAY_Beas2B-control_Beas2B	0	0	0	0	0	0	0	0	0	0	0	0	0	0	0	0	0	0	0	0	0	0	0	0	0	0	0	0	0	0	0	0	0	0	0	0	0	0	0	0	0	0	0		transcriptome	10ug/ml	2d	tangled	in vitro
EMTAB6396_THP1_BAY_THP1-control_THP1	0	0	0	0	0	0	0	0	0	1	0	1	0	0	0	0	1	1	1	0	0	0	0	0	0	0	1	0	0	0	0	0	0	0	0	0	0	0	0	0	0	0	0		transcriptome	10ug/ml	2d	tangled	in vitro
GSE92899_Baytube_24-control_24	0	0	0	0	0	0	0	0	0	0	0	0	0	0	0	0	0	0	0	0	0	0	0	0	0	0	0	0	0	0	0	0	0	0	0	0	0	0	0	0	0	0	0		transcriptome	100 ug/ml	1d	tangled	in vitro
GSE92899_Baytube_6-control_6	0	0	0	0	0	0	0	0	0	0	0	0	0	0	0	0	0	0	0	0	0	0	0	0	0	0	0	0	0	0	0	0	0	0	0	0	0	0	0	0	0	0	0		transcriptome	100 ug/ml	6h	tangled	in vitro
GSE92900_Baytube-control	1	0	0	0	0	0	0	0	0	1	0	1	0	0	0	0	0	0	0	0	0	1	0	0	1	0	0	0	0	0	0	0	0	0	0	0	0	0	0	1	0	0	0		transcriptome	10ug	1d	tangled	in vivo
PXD009628_PXD009628_MNT1_CtrlA	0	0	0	0	0	0	0	0	0	0	0	0	0	0	0	0	0	0	0	0	0	0	0	0	0	0	0	0	0	0	0	0	0	0	0	0	0	0	0	0	0	0	0	MNT1	proteome	100 ug/ml	1d	multiwalled CNT	in vitro
PXD009628_PXD009628_MNT1_CtrlB	0	0	0	0	0	0	0	0	0	0	0	0	0	0	0	0	0	0	0	0	0	0	0	0	0	0	0	0	0	0	0	0	0	0	0	0	0	0	0	0	0	0	0		proteome	100 ug/ml	1d	multiwalled CNT	in vitro
PXD009635_PXD009635_MNT1_CtrlA	0	0	0	0	0	0	0	0	0	0	0	0	0	0	0	0	0	0	0	0	0	0	0	0	0	0	0	0	0	0	0	0	0	0	0	0	0	0	0	0	0	0	0		proteome	100 ug/ml	1d	multiwalled CNT	in vitro
PXD009635_PXD009635_MNT1_CtrlB	0	0	0	0	0	0	0	0	0	0	0	0	0	0	0	0	0	0	0	0	0	0	0	0	0	0	0	0	0	0	0	0	0	0	0	0	0	0	0	0	0	0	0		proteome	100 ug/ml	1d	multiwalled CNT	in vitro
PXD009628_PXD009628_SNT1_CtrlA	0	0	0	0	0	0	0	0	0	0	0	0	0	0	0	0	0	0	0	0	0	0	0	0	0	0	0	0	0	0	0	0	0	0	0	0	0	0	0	0	0	0	0	SNT1	proteome	100 ug/ml	1d	singlewalled CNT	in vitro
PXD009628_PXD009628_SNT1_CtrlB	0	0	0	0	0	0	0	0	0	0	0	0	0	0	0	0	0	0	0	0	0	0	0	0	0	0	0	0	0	0	0	0	0	0	0	0	0	0	0	0	0	0	0		proteome	100 ug/ml	1d	singlewalled CNT	in vitro
PXD009635_PXD009635_SNT1_CtrlA	0	0	0	0	0	0	0	0	0	0	0	0	0	0	0	0	0	0	0	0	0	0	0	0	0	0	0	0	0	0	0	0	0	0	0	0	0	0	0	0	0	0	0		proteome	100 ug/ml	1d	singlewalled CNT	in vitro
PXD009635_PXD009635_SNT1_CtrlB	0	0	0	0	0	0	0	0	0	0	0	0	0	0	0	0	0	0	0	0	0	0	0	0	0	0	0	0	0	0	0	0	0	0	0	0	0	0	0	0	0	0	0		proteome	100 ug/ml	1d	singlewalled CNT	in vitro
PXD005970_PXD005970_NM400_C1_untrtd	1	0	0	0	1	0	1	1	0	1	1	1	1	1	0	0	0	0	0	1	0	1	1	0	0	1	0	0	0	1	1	0	1	1	0	0	1	0	1	0	0	0	1	NM400*	proteome	142ug	90d	tangled	in vitro
PXD005970_PXD005970_NM400_C2_untrtd	1	0	0	0	1	0	0	1	0	1	1	1	1	1	0	0	0	0	0	1	0	1	0	0	0	1	0	0	0	1	0	0	1	0	0	0	0	0	1	0	0	0	0		proteome	286ug	90d	tangled	in vitro
GSE55286_MWCNT_NRCWE26_162ug_1d-control	1	0	1	0	0	0	1	0	0	0	0	0	0	1	0	1	1	0	0	0	1	1	1	0	0	1	1	1	0	1	0	0	0	0	0	1	0	1	0	0	0	0	0		transcriptome	162ug	1d	tangled	in vivo
GSE55286_MWCNT_NRCWE26_162ug_28d-control	1	1	0	0	0	1	0	1	0	1	0	0	0	0	0	1	1	1	1	0	1	0	0	1	1	0	1	0	1	0	0	0	0	0	1	0	1	0	0	0	0	0	0		transcriptome	162ug	28d	tangled	in vivo
GSE55286_MWCNT_NRCWE26_162ug_3d-control	1	0	0	0	0	0	0	0	1	1	1	1	1	1	0	1	1	0	0	0	1	1	1	0	1	0	1	1	0	0	0	0	0	0	1	0	0	1	0	0	0	0	0		transcriptome	162ug	3d	tangled	in vivo
GSE55286_MWCNT_NRCWE26_18ug_1d-control	1	1	0	0	0	0	1	1	1	1	1	1	1	0	0	1	1	1	1	1	1	1	1	0	1	1	1	1	0	0	0	0	0	0	0	0	0	1	0	0	0	0	0		transcriptome	18ug	1d	tangled	in vivo
GSE55286_MWCNT_NRCWE26_18ug_28d-control	1	1	0	0	0	0	1	1	0	1	0	0	0	0	1	1	1	1	1	1	1	0	0	0	0	0	1	0	1	0	0	0	0	0	0	0	0	0	0	0	0	0	0		transcriptome	18ug	28d	tangled	in vivo
GSE55286_MWCNT_NRCWE26_18ug_3d-control	1	1	0	0	0	0	1	1	0	1	1	1	0	0	1	1	1	1	1	1	1	1	0	0	0	0	1	0	0	0	0	0	0	0	1	0	0	0	0	0	0	0	0		transcriptome	18ug	3d	tangled	in vivo
GSE55286_MWCNT_NRCWE26_54ug_1d-control	1	0	1	0	0	1	1	0	0	1	1	1	1	1	0	1	1	0	0	0	1	1	1	0	1	1	1	1	0	1	1	1	0	0	0	0	0	1	0	0	0	0	0		transcriptome	54ug	1d	tangled	in vivo
GSE55286_MWCNT_NRCWE26_54ug_28d-control	1	1	0	0	0	0	0	1	0	0	0	0	0	0	0	1	1	1	1	1	0	0	0	0	1	0	0	0	1	0	0	0	0	0	1	0	0	0	0	0	0	0	0		transcriptome	54ug	28d	tangled	in vivo
GSE55286_MWCNT_NRCWE26_54ug_3d-control	1	1	0	0	0	0	1	1	1	1	1	1	0	0	1	1	1	1	1	1	1	1	0	0	0	0	1	0	0	0	0	0	0	0	1	0	0	0	0	0	0	0	0		transcriptome	54ug	3d	tangled	in vivo
PXD018900_PXD018900_NM403_Day180_C1	0	0	0	0	0	0	0	0	0	0	0	0	0	0	0	0	0	0	0	0	0	0	0	0	0	0	0	0	0	0	0	0	0	0	0	0	0	0	0	0	0	0	0	NM403	proteome		180d	tangled	in vivo
PXD018900_PXD018900_NM403_Day180_C2	0	0	0	0	0	0	0	0	0	0	0	0	0	0	0	0	0	0	0	0	0	0	0	0	0	0	0	0	0	0	0	0	0	0	0	0	0	0	0	0	0	0	0		proteome		180d	tangled	in vivo
PXD018900_PXD018900_NM403_Day3_C1	0	0	0	0	0	0	0	0	0	0	0	0	0	0	0	0	0	0	0	0	0	0	0	0	0	0	0	0	0	0	0	0	0	0	0	0	0	0	0	0	0	0	0		proteome		3d	tangled	in vivo
PXD018900_PXD018900_NM403_Day3_C2	0	0	0	0	0	0	0	0	0	0	0	0	0	0	0	0	0	0	0	0	0	0	0	0	0	0	0	0	0	0	0	0	0	0	0	0	0	0	0	0	0	0	0		proteome		3d	tangled	in vivo
PXD018900_PXD018900_NM403_Day30_C1	0	0	0	0	0	0	0	0	0	0	0	0	0	0	0	0	0	0	0	0	0	0	0	0	0	0	0	0	0	0	0	0	0	0	0	0	0	0	0	0	0	0	0		proteome		30d	tangled	in vivo
PXD018900_PXD018900_NM403_Day30_C2	0	0	0	0	0	0	0	0	0	0	0	0	0	0	0	0	0	0	0	0	0	0	0	0	0	0	0	0	0	0	0	0	0	0	0	0	0	0	0	0	0	0	0		proteome		30d	tangled	in vivo
PXD018900_PXD018900_NM403_Day90_C1	0	0	0	0	0	0	0	0	0	0	0	0	0	0	0	0	0	0	0	0	0	0	0	0	0	0	0	0	0	1	0	0	0	0	0	0	0	0	0	0	0	0	0		proteome		90d	tangled	in vivo
PXD018900_PXD018900_NM403_Day90_C2	0	0	0	0	0	0	0	0	0	0	0	0	0	0	0	0	0	0	0	0	0	0	0	0	0	0	0	0	0	0	0	0	0	0	0	0	0	0	0	0	0	0	0		proteome		90d	tangled	in vivo
[truncated: 4 more columns]
